# Supplementary material for: Brainstem Dbh+ neurons control allergen-induced airway hyperreactivity
Source: Nature. 2024 Jul 10;631(8021):601–9. doi: 10.1038/s41586-024-07608-5 (PMC11254774; doi:10.1038/s41586-024-07608-5)
Supplement: Supplementary file 5 — Table of Top 200 differentially expressed marker genes of nTS Cluster 18 at Resolution 0.9 and Cluster 10 at Resolution 1.0. Marker genes for both clusters from “FindAllMarkers” analysis were sorted by adjusted p-value, following the default Seurat pipeline and based on Bonferroni correction using all features in the dataset. Shared marker genes were highlighted in yellow. See Supplementary Note 1 for details. [file 41586_2024_7608_MOESM5_ESM.xlsx]

## Sheet: sheet 1
Cluster ID	Cluster18_res_0.9	Cluster10_res_1.0
Top 200 DEGs	Arhgap6	Arhgap6
	Gm15261	Ebf3
	F2rl2	Ankfn1
	Calb1	Gm15261
	Unc5cl	Lmx1b
	Nrxn3	Calb1
	Ppp3ca	Tlx3
	Necab1	F2rl2
	Ebf3	Nrxn3
	Frmd5	Ebf2
	Kcnk13	Pamr1
	Cpne2	Cacna2d1
	Upp1	Gmnc
	Myo5b	Ppp3ca
	Tac1	Ebf1
	Ebf1	Elavl2
	Tlx3	Tac1
	Ankfn1	Necab1
	Lmx1b	Cacna2d3
	Prrxl1	Frmd5
	Otof	Man1a
	Hs3st4	Adcyap1
	Spata13	C130021I20Rik
	Cacna1e	Celf2
	Skor2	Grik2
	Cacna2d1	Hs3st4
	Grpr	Cacna1e
	Serpinb1b	Syt16
	Pcsk5	Cpne8
	Elavl2	Stum
	Ebf2	Asic2
	Stum	Dynap
	Ppm1e	Trpm3
	Galnt3	Sema5a
	Prkca	Cadps
	Oxr1	Meis1
	Cacna2d3	Nrgn
	Prss12	Camkv
	Ly6h	Meis2
	Baiap3	Cpne2
	Gpr149	Ly6h
	Tnr	Maml3
	Gmnc	Egfem1
	Robo1	4930438E09Rik
	5330434G04Rik	Prkca
	Syt16	Rbfox1
	Sema5a	Gad2
	Nav3	Unc5cl
	Gna14	Slc6a5
	Meis2	Elavl4
	Clic5	Slc32a1
	Hoga1	Gm29771
	Rbms3	Msi2
	Ddx5	Dgki
	Man1a	Zfhx3
	Spock3	Ddx5
	Hoxb6	Cep112
	Gpr83	5330434G04Rik
	Arhgef28	Slc17a6
	Nxph1	Nav3
	Abcc9	Plcl1
	Iqgap2	Upp1
	Elavl4	5730522E02Rik
	Gm13629	Syt5
	Kcnd3	Syt2
	Syt2	Prr16
	Itm2c	Rbms3
	Cadps	Camk2a
	Npff	Baiap3
	Kif26b	Esrrg
	Kcnip1	Ppm1e
	Auts2	Bcl11a
	Pcdh9	Tenm2
	Dgki	Gm45881
	Gfra1	Grp
	Ppfia2	Arhgef28
	C130021I20Rik	Cntnap4
	Rbfox1	Pcdh9
	Esrrg	Bcan
	Col5a2	Mkx
	Celf2	Gm12116
	6430628N08Rik	Gfra1
	Hoxa5	Gad1
	Grp	Gas7
	Lgi1	Zbbx
	Trbc2	Lgi1
	Msi2	Nxph1
	Mpped1	Tnr
	Tmcc3	Skor2
	Robo2	Slc1a2
	Gad2	Rsrp1
	Syt5	Auts2
	Mkx	Kcnk13
	Sst	Mpped1
	Slc1a2	Pcsk2
	Maml3	Adarb2
	9530059O14Rik	Tusc3
	Camkv	Gm13629
	Inpp4b	Ptprt
	Camk2n1	Pax2
	Bcan	Hoga1
	Grik2	Plxna2
	Asic2	Nkain3
	Plppr1	Myo5b
	Dlg2	Itm2c
	Slc6a5	C230057M02Rik
	Rsrp1	Arhgap26
	Penk	Pbx1
	Atp2b2	Galnt13
	Sema6d	Slc24a4
	Gm45881	Slc2a13
	Cntnap4	Spata13
	Plxna2	Oxr1
	Hoxb8	Kcnd3
	Slc32a1	Tenm1
	Grb10	Eya1
	Trpm3	Dscaml1
	Meis1	9530059O14Rik
	Cacna1d	Gpc5
	Zbbx	Dync1i1
	Gcnt2	Lrrc7
	Nkain3	Dlg1
		Galnt3
	Nrgn	Mpp7
	Pamr1	Brinp1
	Egfem1	Camk2n1
	Zfhx3	Coro6
	C230057M02Rik	Tcerg1l
	Prr16	Iqgap2
	Gpc5	Kcnip1
	Grm7	Rab3b
	Gm11844	Otof
	Grik3	Enox1
	Tusc3	Serpinb1b
	Mpp7	Grpr
	Kcnc2	Abcc9
	Scn1a	Gab2
	Tenm1	Prkg1
	Pid1	Prrxl1
	Gas7	Vstm2l
	Cpne8	Gna14
	Rasgef1b	Rgl1
	Amph	Caly
	Caly	Rasgef1b
	Adcyap1	Stard9
	Bend6	Ppfia2
	Elfn1	Spock3
	Hap1	Cplx1
	Specc1	Cacna1h
	Igsf8	Csmd3
	Ldb2	Clic5
	Gpr6	Kcnc2
	Coro6	Igsf8
	Kctd16	Sst
	Arhgap26	Adgrl2
	Opcml	Ldb2
	Mctp2	Clstn2
	Hoxb7	Gpr149
	Stard9	Epb41
	Pcsk2	Kctd16
	Camk2a	Ppm1l
	Snap25	Robo1
	Cplx1	Robo2
	A730046J19Rik	Kif26b
	4930469K13Rik	Zfp385b
	Sox5os4	Unc5c
	4930438E09Rik	Fat4
	Cabp1	Grin3a
	Galnt13	Gprc5b
	Cntnap2	Dab2
	Slc17a6	Osbpl1a
	Gm30382	Cabp1
	Epb41	Slc24a3
	Lmo3	Pcdh17
	Npas3	Prss12
	Dync1i1	Arpp21
	Gad1	Efcab6
	Nfia	Lrtm1
	Cap2	Cux2
	Adarb2	Npas3
	Epha4	Cfap54
	Tenm2	Sez6
	Adcy2	Mitf
	Brinp1	Grip1
	Grin3a	Sidt1
	Sgcd	Atp2b2
	Cacna1h	Enc1
	Osbpl9	Fxyd7
	Ahi1	Osbpl9
	Cux2	Col19a1
	Ptger3	Kcnh5
	Zfp423	Hap1
	Zmat4	Trnp1
	Pnmal1	Adam33
	Pax2	Grm7
	Nbea	Mast4
	Gm12158	Dlgap2
	Frmpd3	Csmd1
	Ppm1l	Cpeb3
	Vamp1	Rims2
