# Supplementary material for: Brainstem Dbh+ neurons control allergen-induced airway hyperreactivity
Source: Nature. 2024 Jul 10;631(8021):601–9. doi: 10.1038/s41586-024-07608-5 (PMC11254774; doi:10.1038/s41586-024-07608-5)
Supplement: Supplementary file 6 — Table of Top 200 differentially expressed marker genes of 25 interim nTS clusters at Resolution 1.0. Marker genes for each cluster from “FindAllMarkers” analysis are sorted by adjusted p-value, following the default Seurat pipeline and based on Bonferroni correction using all features in the dataset. Shared marker genes between Clusters 8 and 3; Clusters 18, 19 and 1; Clusters 20 and 17; Clusters 22 and 7; Clusters 23 and 10; Clusters 24 and 16 were highlighted in yellow. See Supplementary Note 1 for details. [file 41586_2024_7608_MOESM6_ESM.xlsx]

## Sheet: Sheet1
Cluster ID	Cluster 0	Cluster 1	Cluster 2	Cluster 3	Cluster 4	Cluster 5	Cluster 6	Cluster 7	Cluster 8	Cluster 9	Cluster 10	Cluster 11	Cluster 12	Cluster 13	Cluster 14	Cluster 15	Cluster 16	Cluster 17	Cluster 18	Cluster 19	Cluster 20	Cluster 21	Cluster 22	Cluster 23	Cluster 24
Top 200 DEGs	Cacna2d1	Cacna2d1	Nfia	Tmem163	Zeb2	Pde1a	Tmem163	Tpbg	Tmem163	Pdzd2	Arhgap6	Nfib	1700042O10Rik	Dpp10	Nfib	Ebf2	Rorb	Atp10a	Pcdh9	D130009I18Rik	Maf	Nfib	Lhx2	Nmu	Ighg3
	Gad2	Slc17a6	Bcan	Slc17a6	Sgcz	Zeb2	Cacna2d1	B230323A14Rik	Cacna2d1	Dscaml1	Ebf3	Nfix	Ddc	Nppc	Pax2	Fbxl7	Pdzd2	Kcnh8	Cep112	D130079A08Rik	Pde5a	6430628N08Rik	Ntn1	Tac2	Dyrk4
	Slc17a6	Slc6a5	Gprc5b	Nrn1	Dscaml1	Baiap3	Zfhx3	Arpp21	Slc17a6	Gulp1	Ankfn1	Prox1	Phox2b	Pde4b	Ndnf	Igf1	Sall3	Mgat4c	Zic4	Pou4f1	Tmem215	C130060K24Rik	Evx1os	F2rl2	Sall3
	Slc32a1	Nrxn3	Mitf	Cacna2d1	Bcl11a	Prkg1	Phox2b	Lhx2	Nrxn3	Nxph2	Gm15261	Tcf4	Gal	Kcnmb2	Sall3	Gm28494	Pde3a	Maf	Gm32647	Pdyn	Fn1	Zeb2	Rxfp1	Pthlh	Prkcq
	Nrn1	Ly6h	Kcna1	Syt2	Necab1	Grid2	Zfhx4	Lhx9	Prdm16	Adamts5	Lmx1b	Chd7	Dbh	Nfib	Lrtm1	Gm13974	Nr2f2	C1ql3	Dach1	Aldh1a2	Rorb	Arhgap15	Edn1	Gmnc	Calca
	Tmem163	Adcyap1	Lrmda	Kcna1	Arhgap15	Meis2	Shox2	Lpar1	Cacna2d3	Sall3	Calb1	St18	Gch1	Ebf3	Cdh3	Pcdh9	Gpc3	Cck	Gm29478	Nfib	B230323A14Rik	Gsap	Ctsh	Gna14	Gbx1
	Gad1	Slc32a1	Syt2	Nefm	Mcc	Meis1	Negr1	Barhl2	Khdrbs2	Kank1	Tlx3	Zfp536	Th	Sema3a	Maf	Gm49267	Nrgn	Satb1	Tcf4	Nfix	Htra1	Ebf3	Clec9a	Clic5	Shisa8
	Ebf1	Rmst	Nefm	Nfia	Tcf4	Plcxd3	Tac1	Vav3	Rbfox1	Dscam	F2rl2	Zfpm2	Gm45680	Neto1	Adarb2	Msi2	Shisa8	Nrn1	Lmo3	Cdh23	Hpse	Vwa5a	Gm13584	Tll2	Serpinb1b
	Ebf3	Tmem163	Slc6a5	Sv2b	Runx1t1	Pbx1	Nxph1	Gm13584	Lsamp	Arhgap31	Nrxn3	5033406O09Rik	Phox2a	Utrn	Mcc	Esrrg	Gm27239	Gm2694	Tenm2	6530403H02Rik	Ebf1	Penk	4930401C15Rik	Thbs1	Rorb
	Slc30a3	Baiap3	Myo16	Gad2	Nrxn3	Grik3	Pou3f1	Nrxn3	Slc6a5	Cacna2d3	Ebf2	Gad2	Slc6a2	Zic1	C230057M02Rik	Pid1	Gm31938	Ebf2	Il1rapl2	Gfra1	Gm29674	Lama2	Kcnk5	Upp1	Gm45587
	Zfhx3	Cacna2d3	Trim43c	Slc32a1	Fxyd6	Tspan18	Nrxn3	Slc17a6	Slc32a1	Rab38	Pamr1	Prox1os	Negr1	Dach1	Dscam	Rbfox1	Rai14	Cpne8	Zfp536	Prox1	Gm26673	Shisa8	Reln	Olfr273	Stac
	Arpp21	Gap43	Col19a1	Miat	Dscam	Gad2	Gm20754	Foxb1	Gad2	Gbx1	Cacna2d1	Zfhx3	Baiap3	Dmd	Otof	Sphkap	Gm29771	Nrp1	AC129186.1	Lmx1b	Hlf	Clec14a	Tgfb2	Mia	Lgals9
	Gata3	Ahi1	Gm26633	Ntng2	Cacna2d1	Khdrbs2	Lmx1b	Tshz2	Egfem1	Gm27239	Gmnc	E130114P18Rik	Ston2	Gabra1	Gm27239	Utrn	Krt25	Adarb2	Rmst	Gm28928	Gm12158	Ptprk	Gm29571	Tlx3	Nxn
	Nrxn3	Malat1	Coro6	Cdh18	Csmd3	Cacna2d1	Pcdh9	Evx1os	Ralyl	Nxph1	Ppp3ca	Gm11266	Dpyd	Vav3	Kit	Exph5	Igfbp6	Grb14	Nrxn3	C230057M02Rik	Rgs3	Adam18	Lpar1	Grp	Hoxb8
	Slc6a5	Fxyd6	Sv2b	Celf4	Crym	Negr1	Baiap3	Nrn1	Grip1	Ralyl	Ebf1	Gad1	Gm12828	Ndnf	Zmat4	Malat1	A830036E02Rik	Casz1	Slc17a6	Layn	Spock1	Gal	Maf	Rasl11a	Rxfp2
	Tal1	Bdnf	Flt3	Nrxn3	Gad2	Ebf1	4930509J09Rik	Gm2694	Mecom	Nox4	Elavl2	Ptprd	Zfhx3	Grm7	Prkcq	Rbfox3	Egr3	Gabra5	Dach2	Tcf4	Ptprd	Hmga2	Atp6ap1l	Gm11992	Fam92b
	Vav3	C1ql4	Pls1	9530059O14Rik	Spon1	Plcb1	Celf2	Gm26883	Grin2a	Npy	Tac1	Rbfox1	Cacna2d1	Col23a1	Fam20a	Zfp385b	Serpinb1b	Tmem132c	Nrn1	Abcc2	4930488N15Rik	Serpinb1b	Rorb	C1ql3	Syt10
	Samd5	Resp18	Akain1	Kcnc3	Egfem1	Malat1	Cacna2d3	Pex5l	Csmd3	Grin2a	Necab1	Bhlhe22	Cartpt	Ptprd	Itga4	Elavl4	Phactr2	Sntb1	Pdzrn4	Gm29771	Gm31938	Dscaml1	Gm20631	4930438E09Rik	Npy
	Htr2c	Lamp5	Aff1	Ahi1	Pcdh9	Pcdh9	Cbln2	Chst8	Dlk1	Mcub	Cacna2d3	Ldb2	Cngb1	Il1rapl1	Cacna2d3	Dach1	Arpp21	Ebf1	Egfem1	Sema5a	Hs3st2	Wif1	Gm2694	Ebf2	Tec
	Pcsk2	Pax2	Pip4k2a	Rab37	Gria1	Ahi1	Syt2	Cacna2d1	Meis1	Mboat1	Frmd5	Nfia	Tm4sf4	Nxph1	Ralyl	Ebf3	Smpdl3b	Mafa	Kctd16	Ankfn1	Nrp1	Arhgap6	Anxa3	Bmp3	Hoxb6
	Camk2a	Syt2	Manba	Sfxn5	Negr1	Ldb2	Adamts2	Cbln2	Lrrtm4	Grm5	Man1a	Kcnmb2	Agtr1a	Cidea	Colec12	Ppm1l	A630012P03Rik	Plch2	Cacna2d1	Tox3	Pex5l	Il20ra	Coch	Prrxl1	Sema3f
	Camkv	Gad1	Cplx1	Gm26633	Ano4	Gbx2	A330102I10Rik	Adamts2	Pcdh9	Grik2	Adcyap1	Elavl2	AW551984	Elavl4	Shisa8	Adarb2	Chrdl1	Camk2n1	Zic1	D030055H07Rik	Slc24a4	Fstl5	Clec1a	Fbn2	Glipr2
	Ebf2	Gad2	Myh14	Dab1	Prkg1	Kcna1	Pde1a	Cfap54	Meis2	Ebf1	C130021I20Rik	Gm4876	Sctr	Ucma	Rab38	Prkg1	Syt6	Pdzrn3	Neurod2	Krt17	Mgll	Baiap3	Cd55	Hoxb7	Gm42557
	Rbfox1	Caly	Lgr5	Lrmda	Celf4	Rftn1	Gm2164	Zbtb7c	Gad1	Rbm20	Celf2	Nrxn3	Hap1	Msi2	Gpc4	Fign	Hdac9	Pcsk6	Ebf3	9330185C12Rik	Cpne4	Ralyl	Ankrd33b	Sst	Htr1d
	Elavl2	6330403K07Rik	Stard9	Slc6a5	Ephb1	Ntm	Cartpt	Spock1	Rgs7bp	Mgll	Grik2	Dpf3	Calcr	Asic2	Plcb1	Unc5c	Hoxb8	Gm28928	Prex2	Kcnip1	Adam12	Rspo2	Htra1	Arhgap6	Gpc3
	Cep112	Kcna1	Mkx	Aifm3	Rab3b	Runx1t1	Lamp5	Kitl	Pbx3	A230006K03Rik	Hs3st4	Etl4	Rgs9	Robo1	Pax8	Rbms1	Kcnip3	Nts	Klhl29	Nfia	Grin2a	Prox1	Gm27016	Adamtsl3	Frzb
	Lhx1os	Rtn1	Sfxn5	Gprc5b	Frmpd4	Rprml	Tle4	Nell2	Cdh12	Sulf1	Cacna1e	Ptprk	Rnf220	Grip1	Ctsc	Chd7	Cacna2d3	Bmp6	Zfhx4	Lmo3	Nppc	Hs3st5	Hpse	Hoxb8	Olfr460
	Arhgap26	Gm2824	Lamp5	Vwc2	Nlgn1	Cadm1	Ptprn2	Kctd16	Gm30373	Lhx1	Syt16	Asic2	Prlh	Celf4	Apba2	Edil3	Sorcs1	Mctp2	Cadps2	Scn7a	Kcna6	Gpc4	4930488N15Rik	Calb1	Kank1
	Trpm3	Dlgap1	Arhgap22	Thrb	Lrp1b	Fstl5	Malat1	2610028E06Rik	Unc13c	Rbfox1	Cpne8	Celf4	Adcyap1	Csmd1	Zeb2	Csmd1	Pcdh7	Cbln1	Dab1	Cacna2d1	Tshz2	Pnoc	Hmcn1	Oxtr	Clcf1
	Tcf4	Usp29	Sgpp2	Snrpn	Esrrg	Myo16	Hap1	Ntng1	Msi2	Hs3st5	Stum	Zfhx4	Fibcd1	Kirrel3	Dscaml1	Tenm1	Sv2c	Slc24a4	Oxr1	Ebf3	Sntb1	Olfr920	Tmem132c	Rxfp1	Gm27239
	Nfib	Basp1	Fam13a	Gad1	Zfhx3	Fxyd6	Slc32a1	Cntn4	Cadm1	Sgcd	Asic2	Zfp521	Tfap2b	Scg2	Nppc	Gap43	Gpr88	Kcng2	Kcnc2	Antxr2	Chst8	Gucy2d	Bnc2	Cdhr4	P2ry1
	Celf2	Pgrmc1	Ugt8a	Hsd17b2	Pcsk2	Tmem163	Rmst	Hgf	Zfpm2	Vmn1r206	Dynap	Pcsk2	Rph3al	Dner	Gm48003	Pcsk2	Gcnt4	Prrxl1	1700006A11Rik	Nhlh1	Grik2	0610006L08Rik	St3gal1	Colgalt2	Mgll
	Gria2	Nr4a2	Stard5	Coro6	Unc13c	Trhr	Adarb2	Slc32a1	Tac1	Nkain3	Trpm3	Prdm8	Tmcc3	Tshz2	Grm3	Dpp6	Col18a1	Arpp21	Zfhx3	Pbx3	Arpp21	Zfhx3	Fam163a	Cemip	Corin
	Kcnh7	A330102I10Rik	Plcl1	Ly6h	Neurod2	Anks1b	Slc17a6	Cadm2	Gli3	Cacna2d1	Sema5a	Pdzk1ip1	Nek10	Tnc	A230006K03Rik	Ly6h	Hoxb6	Grik2	Nxph1	Adgrl2	Nrn1	Dscam	Gm10475	Ankfn1	Prkcd
	Zic1	Eef1a1	Cgnl1	Pls1	Ahi1	Esrrg	Erbb4	Folh1	Glra3	Plcb1	Cadps	Sgcz	Gda	Sphkap	Nkain3	Stpg2	Enpp2	Hpgd	Grin2c	Lgi1	Kcnd2	Nrxn3	Tmem132cos	Hoxb6	Ppef1
	Lamp5	Zcchc12	Kcnc3	Onecut2	Nhsl1	Slc17a6	Postn	D130079A08Rik	Nxph1	Galnt17	Meis1	Bcl11a	Lmx1b	Bhlhe22	Neurod6	A830082K12Rik	Gulp1	Myo1e	A830018L16Rik	Adcyap1	Lgi2	Adamtsl1	Usp43	Fgf16	Otof
	Maf	Nrn1	A930029G22Rik	Scn4b	Ralyl	Robo1	Dlg2	Tmem163	Rmst	Ntng1	Nrgn	Slc17a6	B020031H02Rik	Grik2	Tll1	Gad1	Ntn5	Col27a1	Slc6a5	Satb1	Grb14	Pbx1	Stk32b	Gm27151	Hoxb7
	Lmx1b	Hap1	2024-03-11	Baiap3	Ebf1	Neto2	Ralyl	Slc6a5	Ndst4	9330185C12Rik	Camkv	Cacna2d1	Lrrc36	Kcnma1	Asic4	Cntnap5b	Slc6a5	Dhrs3	Ebf2	Nrxn3	Rasa4	Nyap2	Fam19a1	Gm47710	Ebf1
	Gad1os	Zim1	Vamp1	Gm12239	Kcnip4	Celf4	Meis1	Celf2	Grik3	Sv2c	Meis2	Sp8	Ahi1	Pbx1	Slc6a1	5033421B08Rik	Nav3	F2rl2	Ptprd	Camkv	Pcdh7	Kcnc2	Efnb2	Pamr1	Car4
	Zfp385b	Gm28905	Fgf9	Pde4b	Ryr2	Necab1	Ly6h	Rmst	Pard3b	Bcl11a	Cpne2	C130071C03Rik	Celf3	Plcb1	Hcn1	Nrxn3	L3mbtl4	Tnfaip8l3	Grm8	Adam18	A530065N20Rik	Celf2	Zbtb7c	Gm15261	Gsn
	Gm48749	Aplp1	Cep83	Adam23	Cdh8	Dscaml1	Kcna1	Efna5	Slc8a1	Ncam2	Ly6h	Sobp	Atp2b2	Gad2	Ddr2	Slit2	Ptk2b	Spef2	Klhl1	Ppp3ca	Mgat4c	Pam	Prdm6	Ebf1	Gm5
	Pax8	Ralyl	Nefh	Vwc2l	Col25a1	Me3	Rprm	Cntn6	Pdzd2	Igfbp7	Maml3	Tmem163	Pam	Nrxn3	Gipr	Sema3a	Gria3	Plin2	Sv2c	Col11a1	Pde4d	Pax2	Gm31374	Gm12116	Lrrc4c
	Zfp521	Glra1	Tanc1	Csmd3	AC129186.1	Enox1	Tfap2b	Klhl5	Dab1	Mcc	Egfem1	Abcb5	Celf6	Tmtc2	Pcp4l1	Sgcd	A230006K03Rik	Spock1	Ntng1	Sema3d	Erbb4	Plch1	Gm32828	Maml3	Dscaml1
	Elmo1	Scg5	Tbc1d4	Poln	Ptprm	Ly6h	Bcan	Pou4f1	Nptx1	Nyap2	4930438E09Rik	Gm47352	Syt2	Frmd4b	Hs3st5	Klhl29	Mical2	Pla2g5	Sgpp2	A830018L16Rik	Plch2	Scn1a	Tshz2	4930503O07Rik	Pcp4l1
	Lhx1	Slc30a3	St3gal6	Rnf207	Gad1	Nxph1	Gad2	Fgf10	Dach1	Nrp1	Prkca	Cntnap2	Gm4876	Tmem117	Ccbe1	Lrrtm4	Egr1	Pcsk2	Gad2	Antxr1	Nat8f6	Grik2	Itga9	Trpm3	Slc6a1
	Negr1	Sparcl1	Msrb3	Arhgap18	Tmem163	Hpcal1	Slc6a5	Kcnh7	Mctp1	Unc5c	Rbfox1	Tshz2	Atp1a3	Arhgap15	Gad1	Khdrbs3	Lamp5	Tshz3	Scg2	Csgalnact1	Cacna1a	Dner	Gm15675	Cfap69	Pde4d
	Gm26673	Mkx	Rab37	Scg2	Dach1	Slc37a1	Lsamp	Grin2a	Gm45194	Nwd2	Gad2	Ano4	Olfr78	Nkain2	Grik1	Gm13629	Stac	Rtn4rl1	Chd7	Serpinb8	Pde3a	Atrnl1	Gm39473	Sema3c	Syt1
	Ldb2	F13a1	Gm13832	Fat3	Baiap3	Nfia	Grin2a	Gm14114	Pax2	Prkcq	Unc5cl	Gm32122	Usp29	Gm47352	Slc6a5	Pla2g3	Krt12	Hepacam	Slc32a1	Slc17a6	Arap2	Edil3	Gm26883	Fam20a	Gm3985
	Gata2	Syt5	Ccdc171	Prdm16	Gabrg3	Unc13c	Usp29	Epha4	Cdh18	Pknox2	Slc6a5	Mtus2	Kcna1	Brinp3	Gpc5	Nkain3	Frmd6	Tmem132d	Asic2	Grik2	Cck	Pdzrn4	Rarb	Car12	Krt17
	Chst8	Tmem130	Sv2c	Epb41l3	Tshz2	Mgat4c	Chl1	Vwc2l	Penk	Runx1t1	Elavl4	Grik1	Ctxn1	Fam19a2	Il1rapl1	Rora	Hs3st3b1	Lrrtm4	C230057M02Rik	Tmem235	Prkd1	Col18a1	Nell2	Prkca	Dscam
	Zmat4	Bcan	Cmc2	Ndst4	Kcna1	Fam19a1	2700069I18Rik	4930419G24Rik	Il1rapl1	Meis1	Slc32a1	Fxyd6	Slc10a4	Epha6	Rasgrp1	Dner	Slc32a1	Fign	Tshz2	Kcng2	Myo1e	Pbx3	Csmd1	Lmx1b	Grid2
	Las1l	Sv2c	P3h2	Gm44618	Gm20754	Ntng1	Gfpt2	Grik2	Ppp3ca	Zfhx3	Gm29771	Gm28172	Scn1a	Cdh10	Dpf3	Syt1	Adra1b	Parp8	Kcnq3	Slc24a4	Kcnip4	Syndig1l	Inhbb	Snca	Smpdl3b
	Galnt14	Hcn1	Abhd3	Ano4	Ttc6	App	Zfp385b	Etl4	Megf10	Serpinb1b	Msi2	Aqp6	Gpx3	Rasgef1b	Serpinb1b	Tenm2	Cacna1i	Nlgn1	Ldb2	F2rl2	Ogfrl1	Cdh12	Zfhx3	Tshz3	Trpm3
	Adcyap1	Nap1l5	Ppargc1a	P2rx6	Tmem132b	Sgpp2	Gad1	Rtn4rl1	Bcan	Pax2	Dgki	9530059O14Rik	Tm4sf1	Gad1	Nrg3	Plppr1	Pax8	Car10	Adam33	C130021I20Rik	Maml2	Prkg1	Ntng2	Grid1	Nppc
	Arhgap15	Rpl3	Pvalb	Zfp804b	Slc17a6	Tmem130	Fam19a2	Celf4	Cdh10	Parp8	Zfhx3	Nrn1	Ccdc148	Serpinf1	Grm5	Nos1ap	Kcnh7	Pdzd2	Ptprn2	Vwc2	Fgf10	Abi3bp	Pde4d	Tmcc3	Gm27151
	Gnas	Rpl13	Slc25a37	Fxyd6	Syt2	Fstl4	Ank3	Slc24a3	Nfib	Tenm1	Ddx5	Pkd2l1	Adcy8	Prr16	Bcl11b	Gria1	Gm31816	Ppp2r2b	Angpt1	Fat4	Mafa	Rmst	Stxbp6	Hs3st4	Ppfibp2
	Ppp3ca	Ano4	Nacc2	Flt3	Gabrb1	Ptprd	Ahi1	Dscaml1	Gm13404	Slc32a1	Cep112	Ssbp2	Ngb	Chsy3	Hcrtr2	Gm47710	Cdh12	Meg3	Galnt14	Synpr	Camkv	Rftn1	5830418P13Rik	Celf2	Rab38
	Sdk1	Pax8	St8sia5	Htr4	Tmtc2	Gabrg3	Arpp21	Gad1	Slc5a7	Lamp5	5330434G04Rik	Satb1	Syt10	Pcdh15	Notch2	Slc25a13	Sorbs2	Grin2a	Tnr	Nrn1	Gm26883	Adra1a	Gm12146	Ldb2	Podn
	Crhbp	Fnbp1l	Lrtm1	Sgpp2	Tcf12	Nrxn3	Sema6d	Plcxd2	Hmx2	Tshz1	Slc17a6	Pid1	Cadm2	Tbc1d4	Cdh12	Ppp3ca	Gm14582	Pde3a	Epha7	Unc5d	4930419G24Rik	Slc35d3	Epb41l4a	Kirrel3	Dkk3
	Luzp2	Cbarp	Myo19	Ndst3	Gm12068	Syt2	Kcnq5	Stxbp6	Slc30a3	Mpped2	Nav3	Cidea	Lamp5	Kcnb2	Crtac1	Sema3e	Kank1	Gm36372	Cpa6	Gm11266	Evx1os	6530403H02Rik	Parp4	D030055H07Rik	Gpc5
	En1	Tshz3	Rph3a	Nefh	Cdh18	Zfp831	Nfia	Pcdh11x	Trpc4	Sorcs3	Plcl1	Egfr	Ddx5	Gria3	Zfp385b	Nr2f1	Gm47710	Gm27016	Gm12128	Tlx3	Grip1	Rbms3	Galnt14	Kcnt2	Adgrb3
	Nova1	Gm26633	Cabp1	Unc13c	Cdk14	Col25a1	Cadm1	Pax2	C130073E24Rik	Lhx1os	Upp1	Gm26883	Ptpro	Esrrg	Zfhx3	Zfp804b	Mgat4c	Prkg2	Lemd1	Col6a1	Celf4	Rnf182	Kcnh8	Cntnap5c	Neurog3
	Synpr	Ttc3	Zfp101	Cped1	Opcml	Adra1a	Cplx1	Ebf1	Vwc2	Lima1	5730522E02Rik	Slc32a1	Gck	Plxnd1	Lama4	Me3	Pcp4l1	Camkv	Olig3	Frmd6	Rtl4	Cacna2d1	Moxd1	Tex15	Gad1
	Dpyd	Bex1	Mcf2	Rassf4	Grik4	Nefm	Nrn1	Tshz3	Pex5l	Frzb	Syt5	Rph3a	Mir124a-1hg	Gm26883	Gbx1	4930438E09Rik	Dlgap1	Nkain2	Dlgap2	Prox1os	Ptx3	Stac	Gm16083	Tmem114	Grm5
	Mical2	B230209E15Rik	Scn4b	A330102I10Rik	Bcl11b	Cemip	Prok1	Mdga1	Gm13629	Tmem163	Syt2	Zfp462	Ly6h	BC034090	Nrxn3	Clstn2	Kcnf1	Kcnq3	Serpinf1	Ltbp1	Robo1	Arhgef19	Cbln1	Sox5	Nyap2
	Gm2694	Mir124a-1hg	Cacna2d3	Epb41	Lin7a	Cntn4	Ldb2	Cbln1	Gnas	Ndst3	Prr16	Pcdh11x	Specc1	Grm3	Csmd3	Pde4b	Sorcs3	Gabrb3	Kcnb2	Defb1	Krt71	Kcnd2	Gabrb1	5330434G04Rik	Cacna2d3
	Rab3b	Cd81	Pacsin2	Specc1	Zfpm2	Grin2b	Ptprg	Lamp5	Vav3	Slc17a6	Rbms3	Lingo2	Ank3	9530059O14Rik	Adgrb3	Arpp21	Kcnh3	Lbx1	Dchs2	Zfhx3	Htr2c	Fam19a2	Spp1	Itm2c	Pdcd1lg2
	Sorcs1	Arl6ip1	Onecut2	Atp8a2	Lama1	Coro6	Cpne5	Camk2a	Prkg1	Inpp4b	Camk2a	Klf12	Sall1	Cdh6	Astn2	Vsnl1	Greb1	4930488N15Rik	Zeb2	Gm7271	Lhx2	Ly6h	Gm37134	Ptprt	Olfr372
	Otp	Tuba1a	6330403K07Rik	Vamp1	Nr3c2	Galnt16	Pex5l	Grik1	Ncald	Slc6a5	Baiap3	Galntl6	Gabrq	Ralyl	Tcf4	Scn9a	Elmo1	Elmo1	Cpne4	Fam19a1	Wdr63	Tmcc3	Gm3294	Stum	Adra2b
	Pdzd2	Prmt2	Baiap3	Fam13a	Prkd1	Klhl14	Elavl2	Gad2	Myo16	Ldb2	Esrrg	Nebl	Sparcl1	Cntnap5b	Hmga2	Kcnip4	Galntl6	Slc35f4	Epha6	Sytl3	Unc13b	Plppr1	Malat1	Fam49a	A230006K03Rik
	Lhx5	Rpl9	Pla2g7	Scn8a	Nefm	Nrgn	Hcn1	Rora	Hdac9	Cdh12	Ppm1e	Gpc5	Gap43	Pcdh11x	Pde4b	Brinp1	Ntsr2	B3gat1	Pex5l	Itpr1	Nrxn3	Syt5	Mafa	Frmd5	Cttnbp2
	Sash1	Vsx2	Tesc	Airn	Zfp521	Bcan	Dok6	Cadm1	Chat	Sntg1	Bcl11a	Plcxd3	Chodl	Zfp521	Nyap2	Runx1t1	Plcb1	Ntm	Gm12023	Uncx	4933428C19Rik	Cpne2	Gm30954	Arap2	Cacna1e
	Nyap2	Erp29	Bckdhb	Npas3	Pnoc	Nrn1	Gap43	Miat	Ppp1r9a	Arpp21	Tenm2	Glra3	Hk2	Dab1	Hs6st3	Ppp2r2b	Ptprd	Frmd4a	Nfib	Ptprn2	Hdac9	Grid1	Evx1	Kcnc2	Nrl
	Olfm3	Lrtm1	Strip2	Pip4k2a	5730522E02Rik	Gria1	Serpine2	Nrxn1	Reln	Dmd	Gm45881	Pnoc	Ecel1	Kif26b	Enox1	Pcdh7	Fam163b	Rora	Unc13c	Cacna1e	Kcng2	Robo2	Adam12	Nrxn3	Gsap
	Zic4	Nnat	Gm48003	Reln	Il1rapl1	Gpm6a	Rgs7bp	Edil3	Spock1	Pax8	Grp	Col23a1	Gzmk	Pcsk2	Tshz1	Slc17a6	Dkk3	4930438E09Rik	Pax2	Prkg1	Dab1	Nfix	Rerg	Mtss1	Grid1
	Pam	Pcdh7	Ppard	Etl4	Grin3a	Nnat	Myo16	Pcsk2	Lrtm1	Luzp2	Arhgef28	Dner	Bdnf	Vsnl1	Gm28703	Kcnt2	Dgkb	Gria2	Bnc2	Miat	Crhr1	Rora	Vit	Lrrtm4	Gria1
	Kcnh1	Epb41l4a	Fxyd6	AC124532.2	A330008L17Rik	Zic1	Pax2	Gm32828	Arhgap36	Tshz2	Cntnap4	Nefm	C130071C03Rik	Grik4	Eepd1	Grin2c	Adcy8	Slc24a3	Nrp1	Kcnip3	Rtn4rl1	Gm47352	Kctd16	Camk2n1	Nwd2
	Aldoc	Cadps	Rnf207	Il1rapl1	Plxna4	Rora	Kirrel3	Ephb1	Grm8	Enox1	Pcdh9	Kcnh5	Maoa	Cadps2	4930488N15Rik	Negr1	Pde4d	Iqsec3	Adamts6	Egfr	Glra1	Oxr1	Ptprd	Ebf3	A630012P03Rik
	Dlgap1	Rgs7bp	Nexn	L3mbtl1	Ebf3	Hap1	2024-03-01	Tcf4	Chd7	Car10	Bcan	Ror1	Bcan	Pdzrn4	Grin2b	Dchs2	Slc4a4	Cdh8	Pcdh7	Itga8	Fam19a1	Prkca	AF529169	Cacna2d1	Upp1
	Nrgn	Pvalb	Kcnab3	Lypd6b	Nrn1	Adamts12	Slc16a11	Pbx3	Nlgn1	Fam189a1	Mkx	Synpr	Zfp385b	Ebf2	Neurod2	Serpinf1	Chgb	Ldb2	Ly6h	Eepd1	Cnih3	Spata13	Frmd6	Chgb	Kcnq3
	Fgf13	Mtch1	Kcns3	Runx2	Gm26883	Dach1	Ptchd4	Tmem200a	Nkain3	Zfp536	Gm12116	Neurog2	Vat1	Kcnip1	Tmem178b	Neurod2	Rbfox3	Medag	Ucma	Hoxb8	Pvalb	Sema6d	Csmd3	Grm5	Plcb1
	Pcdh15	Fam189a1	Thrb	Cdh12	Slit2	Erbb4	Pcp4	Evx1	Rasgef1b	Sparcl1	Gfra1	Aifm3	Syt17	Zfhx3	Robo1	Ghr	Scn1b	Gria3	Specc1	Tacr1	Tgfbr3	Vwa5b1	Kcng4	Sox5os4	Pde4b
	Foxp2	Chst8	Gm17382	Ryr2	Thrb	Cux2	Dach1	Gm27016	Dok6	Chrm2	Gad1	Srgap1	Scn1b	Ldb2	9630028H03Rik	Gm13944	Gm14264	Tgfb2	Insrr	E130114P18Rik	Inpp4b	Chgb	Kcnq4	Pam	Cd24a
	Gm38505	Saraf	Ttll5	Nacc2	Kcnc3	Gm13629	Plxna2	Camkv	Nppc	Nrp2	Gas7	C230057M02Rik	Nxph1	Zfp804b	Cacna2d1	Rap1gap2	Dgkh	Rasa4	Anks1b	Celf2	Sema7a	Meis2	Grm7	Nrp1	Il1rapl1
	Elavl4	Prnp	Spp1	Tmem44	Ntm	Scn1b	Sparcl1	Slc35f4	Lamp5	Tspan18	Zbbx	Syt2	Pla2g4d	Zic4	Cpa6	Inpp5j	Rhbdl3	Gabra4	Gad1	Nxph1	Sparcl1	Gria1	Kirrel3	Nkain2	Hdac9
	Lgi1	Myo16	Abcc4	Dync1i1	Gm13629	Pax2	Trpm3	Necab1	Caln1	Zbtb16	Lgi1	Adamts18	Pou2f2	Astn2	C1qtnf4	Dab1	Grin2a	Cacna1a	Gm26883	2010300C02Rik	Medag	Esrrg	Srgap1	Grik2	Frmd4a
	Adamts2	Chchd2	Plcd4	Celf2	Vwc2l	6330403K07Rik	Cpne8	Opcml	Astn2	Kl	Nxph1	Nup93	Slc32a1	Ephb1	Pdzrn4	Egfem1	Ano3	Elavl4	Col26a1	Bmp3	Slc24a3	Chn2	Rtn4r	Prkg1	Lrrn1
	Npas3	Tbc1d4	Epb41	Col19a1	Iqgap2	Cep112	Nrp2	Gm30382	Pcsk2	Kctd8	Tnr	Cpne4	Dkk2	Sgcz	Rbm20	Gm32647	Fam83f	Th	Arhgap26	Gad2	AU023762	Pdyn	Plekha2	Rbms3	Gm47946
	Kcnj3	Zcchc18	Impa2	Msrb3	Fbln1	Pde1c	Pdyn	Spata6	Dner	Grik1	Skor2	Dach1	Kcnn2	Dlgap2	Rapsn	Mgat4c	Ank3	Sparcl1	Pcdh17	Rasgrf2	Eml1	Plcb1	Pdlim3	Plppr1	Olfr324
	Ptprt	Rps27	Ccdc150	Zfp101	Pcdh7	Plppr1	Cdk14	Pcdh7	Nell1	Adgrl2	Slc1a2	2700069I18Rik	Pdyn	Vat1l	Tenm3	Pvalb	Fgf13	Cxcl12	B230110G15Rik	Pex5l	Slc17a6	Dennd2a	Shisa6	Pcsk2	Ebf3
	Bcl11b	Cabp1	9530059O14Rik	Pde7b	Dlc1	Cplx1	Elavl4	Arap2	F13a1	Cpne5	Rsrp1	Neurod2	Vat1l	Gabrg2	Myo16	Inpp4b	H2-Q7	Gm14546	Vav3	Svil	Cacna2d1	Atp8a1	Gm14161	Cntnap5b	Cntn6
	Hivep2	Zfp385b	Col16a1	Ralyl	Fst	Kcnc3	Egfem1	Gm32647	Osbpl1a	C130073E24Rik	Auts2	Galnt13	Lsamp	Zfp536	C130073E24Rik	Baiap3	Adamts19	Vstm2l	Gm43154	Ptprk	Gm28928	Efnb3	Map3k5	Dgkb	Celf2
	Zeb2	Focad	Gm10851	Mast4	Zfp536	Zeb1	Ptprm	Pdzrn4	4930555F03Rik	Xylt1	Kcnk13	Bicc1	Atp1a1	Stxbp5l	Matn2	Lamp5	Dscam	Calb1	Khdrbs2	Gm1604a	Fam81a	Pcdh11x	Ebf1	Fam184a	Cntn4
	Pou6f2	Pcsk1n	Gm13629	Epha10	Zbtb42	Cacna2d3	Lrp1b	Fam19a2	Plcxd3	C1qtnf4	Mpped1	Col8a1	Celf4	Gm48742	Ptprt	Prkca	Fxyd7	Kitl	Stard5	Fxyd7	Dnah14	Pcdh8	Kcng2	Slc8a1	Kirrel
	Cacna1e	Hs6st3	Fgf11	Vwa5b2	4930509J09Rik	Atp1b1	Mir124a-1hg	Gm29674	Nrp2	Fam19a1	Pcsk2	Pax6	Ndufa4l2	Chd7	Pvalb	Zfhx4	Maf	Grm5	Auts2	Zfp804a	Rbm20	Gm13629	Pde5a	Lrrc38	Pax2
	A230006K03Rik	Nfia	Kank4	Sv2c	Sgpp2	Ptprg	Car10	D030068K23Rik	Ndst3	Ssbp2	Adarb2	Antxr2	Nmu	Cacna2d1	Cntnap4	Osbpl1a	Aifm3	Nkain3	Slc25a13	Mcub	Galnt14	Eepd1	Socs2	Camkv	Kcnb2
	Robo2	Rpl17	A330102I10Rik	Scn1a	Asic2	Nrg1	Ppp3ca	Rorb	Zfp618	Epha5	Tusc3	Gm11418	C1ql3	Tmem132b	Prmt8	6330403K07Rik	Grm3	Zfpm2	Baiap3	Il12a	4933432K03Rik	Kcna1	Gbe1	Gria2	Kit
	Iscu	Tanc1	B230312C02Rik	Fhod3	Miat	Kcnq5	Scn1b	Npas3	Arpp21	Gm31938	Gm13629	Mast4	Atp1b1	Cntn3	Pdzd2	Gprc5b	Cd302	Ptprt	Tenm4	Npy1r	Spon1	Prkcq	Gabrg3	Myo5b	Plppr1
	Ppfia2	Cplx1	Ly6h	Hapln1	Ryr1	Pnoc	Stum	Lpp	Gm2516	Lgi1	Ptprt	Plxna4	Ghrh	Dnm3	Mitf	AC129186.1	Ryr3	Ptprd	Gm13629	Zic4	Cntn3	Necab1	Ppp2r2b	Prkd1	Dlgap1
	Mbnl2	Stac2	P2rx6	Myo16	Skor2	Rgs6	C130073E24Rik	Agbl4	Tenm2	Mkx	Pax2	Kcna1	D630024D03Rik	Clic4	Kcnip4	Bcan	Kcna1	Htr2c	Ube2e2	Trim63	Gabrb1	Scg2	Nkain2	Gabrg3	Olfr464
	C1ql3	Kcnc3	Trim43a	Csgalnact1	Syt16	Vamp1	BC030499	A330008L17Rik	Mical2	Gm29771	Hoga1	Sox2	Nrxn3	Gm11418	Bcl11a	Zfp521	Inf2	Gm47710	Rbms1	Clstn2	Rassf6	Cntn4	Tmem163	Smpdl3b	Plekhd1
	Hoxb6	Gabbr1	Ntng2	Ptpn3	Grik2	Tmem178b	Galnt18	Prkg1	Arhgap24	Frmd4a	Plxna2	Reln	Kcnn3	Syt2	Kl	Fam19a1	Meis1	Cdh22	Arpp21	Tcf12	Gabrg3	Ptchd4	Rasd2	Robo1	Gm11795
	Calb1	Gaa	Abtb2	Edil3	Grin2b	Agtr1b	Stk32a	Adgrl2	Gm2990	Vwc2l	Nkain3	Atrnl1	Gm40841	Slc8a3	4933413L06Rik	Galnt13	Trpm3	Inpp4b	6330576A10Rik	Chst9	Atp10a	9530059O14Rik	Rgs6	Nyap2	Adamtsl2
	Etl4	Kcnab1	9430037G07Rik	Cit	Dclk1	Tmcc3	Gprc5b	Syndig1	Pax8	Htr3a	Myo5b	Kirrel3	Gm42722	Hoxa5	Htr2c	Tmem163	Kcnk10	Gm12158	Bcan	Teddm3	Lhx9	Adamtsl2	Glis3	Mapk4	Ccser1
	Trpc3	Etl4	Hes1	Mapk12	Pde1a	Kcnt2	Lncbate1	Kcnq3	Sox5	Ano1	Itm2c	Unc13c	Nnat	Kalrn	Cabp1	Meis2	AU023762	Tunar	Tmem132d	Bhlhe22	Hcn1	Prkcd	Kcnip4	Kcnd3	Rora
	C230057M02Rik	Syt4	Gm38399	Esyt1	Ntrk3	Ebf3	Cdh13	Edn1	Sparcl1	Nell1	C230057M02Rik	Cntnap5a	Slc6a5	Fxyd6	Lamp5	Slc6a5	Cntnap4	Gm36745	Gria1	Cacng5	Cntn5	Prss35	Lrp4	Ssbp2	F2rl2
	Satb1	Stmn1	Etl4	Bcan	Sgcd	Kcna2	6330403K07Rik	Srgap1	Gm48003	Cntnap4	Arhgap26	Gm3764	Pmfbp1	Limch1	Pex5l	Klf12	Auts2	Gpr158	Glra3	Khdrbs2	Gm37459	Sntg1	Hcn1	Cntn3	Nxph1
	Gm20754	Rps2	Spsb4	Kcnab2	Mmd2	Pde4d	Nefm	Ramp3	Lingo2	Trpm3	Pbx1	Syt17	Coro6	Gm12239	Srpx2	Cdh8	A330008L17Rik	Bmp8a	Slit3	Tfap2a	S100a10	Chrm2	Slc17a7	Cttnbp2	Nr2f2
	Ankrd24	Itm2b	Gas2l3	Rhbdl3	Zic1	Tenm2	Kcnc3	Mcc	Dlgap1	Gm26883	Galnt13	Rnf207	Vwa5b1	Foxn3	Gabrb2	Rtn1	Hs3st1	Ano3	Plk5	Hpcal1	Celf2	Mast4	Slc17a6	Cpne8	Mpped1
	Gm15398	D130009I18Rik	Hapln1	A230006K03Rik	Kalrn	Kcnh1	Atp1b1	Slc30a3	Kirrel3	Ptprm	Slc24a4	Gm38505	Unc5d	Slc32a1	Rgs7bp	Olfm3	Kcnh8	Pde4d	Gm7854	Kit	Plcb4	Btbd17	Ebf3	Pcdh9	Hs3st3a1
	Prkca	Klhl1	Basp1	mt-Co3	Grm8	A730017C20Rik	Vamp1	Neto1	Slc16a11	Col25a1	Slc2a13	Efna5	Gm13629	Arhgap18	Arhgef19	Pkhd1l1	Pax2	Adgrb3	Ajap1	Maf	Ntn1	Fbln1	Pawr	Elavl2	Cpne7
	Gtdc1	Gprc5b	AC124532.2	Nat8l	Fut9	Gprc5b	Galnt13	Grp	Plcb1	Nell2	Spata13	Eps8	Gm2447	Plcxd3	Hoxb8	Thsd7a	Celf2	Rims2	Tmem163	Kcnq5	Pcsk2	Tmem163	Hoxc6	Plce1	Stard13
	4930438E09Rik	Rtl4	Gap43	Robo1	Myo16	Fam19a2	Cds1	Tox	Abcc9	Sv2b	Oxr1	Epb41l3	Ano4	Syt17	Npas3	Sgpp2	Ntng1	Rims1	Prkg1	Plpp3	Trpc5	Sgcd	Tmc1	Ak5	Ptx4
	Gm3510	Epb41	Slc4a9	Myh14	Rasgrp1	A830018L16Rik	Tbc1d4	Col16a1	Dpf3	Pkib	Kcnd3	Zic2	Syt5	Slc8a1	Mgll	Nrn1	Dpp6	Ntng1	Nkain2	Slc32a1	Nkain2	Ncam1	Sh3bp4	Tacr3	Tshz2
	Atp2b4	Vwa5b1	Col4a5	Car10	Fam13a	Pex5l	Gnas	Pdzd2	Auts2	Fras1	Tenm1	Grm5	Ptprn2	Nell1	Arhgap15	Plcxd3	Gabra4	Hoxb6	St6galnac5	Arhgap15	Tshz3	Cttnbp2	Unc13b	Necab1	Smpd5
	Ssbp2	Scn4b	Esrrg	Mecom	Cadm1	Bcl11a	Gm13629	Tenm2	Esrrg	Rims2	Eya1	Serping1	Lynx1	Mgat4c	Lgi2	Stard9	Rhoj	Robo1	Synpr	Hoxb6	Nefm	Cntnap5a	Bfsp2	Cacna1h	Atp1b1
	Fndc5	Pcsk1	0610040J01Rik	Gm31508	Rnf182	Nkain3	Akain1	Crhr1	Gm45321	Prkg1	Dscaml1	Ank1	Drc1	Camk2a	Kcnab1	Il1rapl2	Meis2	Calm1	Meis1	Lama5	Cdh13	Smpdl3b	Tmem178	Nek11	Bcl11a
	Npas1	Spint2	Acan	Vsnl1	Ndst3	Cdk14	Mgat4c	Pcdh9	Nrg1	Nrn1	9530059O14Rik	Gm49169	Sgcd	Elavl2	Gsap	Dmbx1	Cdh8	Cttnbp2	2900055J20Rik	Prkch	Csmd1	C230057M02Rik	Dgkh	Plxna2	Cdh18
	Kcnb2	Nrsn2	Ccdc7b	Rph3a	Mdga2	Pgpep1l	Fstl4	Pdgfc	Vip	Drd2	Gpc5	Edil3	Dsc2	Cacna1a	Brinp3	Gabrb1	Ahi1	Egfr	Reln	Sorcs3	Gm3294	Gad1	Kcng3	Gm31938	Itm2c
	Gm27199	Dpyd	Trpm3	Agbl1	Nckap5	Rbms1	Tlx3	2900055J20Rik	Arl15	Gm32647	Dync1i1	Chn2	Rit2	Slc24a2	Coro6	Nav2	Ppfibp2	Fam81a	Foxd3	Elavl4	Elmo1	Sgcz	Ahi1	Ube3a	Frmd6
	Scn4b	Esrrg	Kcng4	Akain1	9530059O14Rik	Id4	Ctnnd2	Cck	Unc5c	Sez6	Lrrc7	Ahi1	Nfia	Sorcs1	Dlgap1	Ptprk	Slc6a13	Cntnap5b	Dpp6	Gm11725	Ntm	Sstr1	Hapln1	Bcl2	Hs3st1
	Cacna2d3	Maf	Adam23	Samd5	Celf3	Fgf9	Ptprt	Gm48091	Htr7	Syt16	Dlg1	Coro6	Kcna2	Sorcs3	Slit2	Alpk1	Fras1	Dnm3	Gm17399	Rbms3	Ank1	Gpm6a	Nrn1	Epb41l4b	Pcdh9
	Oxr1	Cox4i1	Esrrb	Atp2b2	Bcan	Scn1a	Esrrg	Cntn3	Chl1	Maml3	Galnt3	Tmem255a	Rfx2	Gm15398	Scg3	Vav3	Syndig1	Dab1	Zfp804a	Lsamp	Pla2g5	Slc17a6	Mme	Large1	Serinc2
	Rora	Ryr3	Caly	Lhx4	Ntng1	Epb41	Snph	Lin7a	Celf2	Kirrel	Mpp7	Kcnc3	Ptchd4	Ptprt	Hoxb6	Tmem130	Cgnl1	Ramp3	Gabrb1	Cgnl1	Epha5	Coro6	Igsf21	Prkcq	Kcnab1
	Pcdh10	Tmsb10	Adamtsl5	Gm15418	Patj	Ptprt	Trnp1	Cdh13	Slc9a9	A330008L17Rik	Brinp1	C78859	Gm11099	Ntm	Gm26522	Ano3	Cntnap5b	AI593442	Tanc1	Slc6a5	Fam19a2	Dkk3	Il10ra	Galnt3	Hunk
	Csmd3	Celf3	Cyp39a1	Slc6a1	Neto2	Basp1	AW551984	Gal	Slc6a1	Wls	Camk2n1	Csmd1	Nxph4	Kcnd3	Tmem163	Gria4	Atp2b2	Gm20063	Syndig1	Slit1	C130073E24Rik	Mdga2	Sema7a	Negr1	Aff3
	Gm26633	Grb10	Cacna1e	Cdk14	Atp8a2	Stard5	Sv2c	Ednrb	Mitf	Kit	Coro6	Nkain2	Grb10	Tmem163	Slc32a1	Dpf3	Col19a1	Necab2	Vgf	Lama2	Focad	Ntrk3	Asic2	Ripor2	Gm20647
	Vgf	Gm48003	Hhatl	Cplx1	Sh3rf1	Lgi2	Opcml	Pbx1	Elavl2	Gpc3	Tcerg1l	Camta1	Gm13481	Gm29478	Gm26673	Kirrel3	Zfhx3	Hopx	Gm21949	Grm8	Bmp6	C130071C03Rik	Nrcam	Col12a1	Tnf
	Enox1	Cspg5	Gria3	Rapgef4	Coro6	Kcnab1	Tusc3	Sema6d	Pcp4l1	Trpc5	Iqgap2	Ebf3	Cacng4	Serping1	Abat	Chl1	Rmst	Dmrt2	Gm12688	Camk2a	Kcna1	Runx1t1	Lypd1	Galr1	Fam159b
	Syt5	Dlk1	Scn8a	Scn1b	Vamp1	Mdga2	Meis2	Cep112	Gm26633	Syt1	Kcnip1	Sdk1	Pifo	Lrrc4c	Tmem132b	Kcng4	Gm42397	Gabrg3	Slc30a3	Matn2	Kcnq4	Slc8a1	Gm15674	Meg3	Ly6h
	Nppc	Zwint	Atp8a2	mt-Co1	Atp2b2	Gm4876	Cadm2	Grm1	6330576A10Rik	Lrtm1	Rab3b	Prr16	Stk32a	Slc17a6	Rflnb	Gabrb3	Iqsec3	Esrrg	Lsamp	A830082K12Rik	Clstn2	Grik1	Vipr2	Cdh18	Magi2
	B230217J21Rik	Ddx5	Foxj1	Luzp1	Rbms1	Kctd16	Tmem132d	Fstl1	Kcnq5	Cdh20	Otof	Tmeff2	Gnb4	Vstm2l	Ptprn2	Gm28493	Ntm	Pdgfc	Kcnd3	Ano4	Apol7d	Grik3	Myo1e	Peak1	Mtmr10
	Cdh11	Mdga1	Nsg2	Pik3cb	Nfia	Rmst	Cabp1	Cdh18	Cdh7	Alk	Enox1	Zfp618	Pirt	Creb5	Adcy8	Glra3	Lhx1os	Kcnb2	Trpm3	Fgf5	Kcnc3	Camkv	Nrxn3	Etl4	Unc13c
	Necab2	Coro6	Cpt1a	Lgi3	Gprc5b	Asap1	Gpc6	Chrm2	AC124490.1	Gm44626	Serpinb1b	Gm26633	Kctd16	Pam	Rmst	Resp18	Dcc	Lrfn5	Meg3	Reln	Dpf3	Galntl6	Grik3	Tshz1	Fxyd7
	Dlg2	Tmx4	Sapcd1	Mcf2	Gm28928	4930426D05Rik	Nppc	Meis1	Ankrd45	Klhl1	Grpr	Gabra5	Cplx1	Rbfox3	BC030867	Dclk1	Cntnap5a	Lmx1b	Cpne9	Msi2	Calcrl	Ppfia2	Ccdc121	Gm37229	Hoxa5
	Slc24a4	Cgnl1	Dync1i1	B230217J21Rik	Epha10	Thy1	Nfib	Hoxa7	Stac2	Enpp2	Abcc9	Ccser1	Chl1	Hcn1	Ighm	Efna5	Etl4	Rgs3	Miat	Myzap	Pdzrn3	Grm1	Sema6d	Cacng4	Kcnc2
	Cgnl1	Rps21	Gm12092	A830018L16Rik	Scn1b	D030068K23Rik	Lgi2	Cdh10	Pvalb	Csmd3	Gab2	St8sia2	A330102I10Rik	Prex2	Syt16	Kcnq5	Nptn	Lamb1	Trhde	Cdh18	Sfmbt2	Ahi1	Gpr149	Cntnap5a	Cdh10
	Fxyd7	Gpm6a	Epb41l3	Gm33680	Nkain3	Park2	Galnt17	Phactr1	Cdh9	Prkca	Prkg1	Kif26b	Gad1	Tcf4	Lhfpl3	Gad2	Slc17a6	C130021I20Rik	Gm12576	Chrm3	Gpc6	Nrn1	Gm15655	Ppm1e	Tnfrsf19
	Sox5	D130079A08Rik	Rubcnl	Trpm2	Kcnb2	Lhfpl3	Otud7a	Pvalb	C79798	Dnm3	Prrxl1	Iqsec3	6530403H02Rik	Zeb2	Gabrg3	Sv2b	Cckbr	Diras2	Chrm2	Atp1a1	Diras2	Meis1	Gm2115	Elavl4	Acap1
	Mpp7	Lrpap1	4921539H07Rik	Gm1604a	Tfap2b	Mpc1	Basp1	Plppr1	Sema3a	Farp1	Vstm2l	Nxph4	Grm5	Nebl	4930545L23Rik	Pparg	Ryr2	Chst8	Nell1	Nms	Tns3	Celf4	Rbms1	Cacna1e	Arhgap31
	Slc24a3	Nefm	Gpm6a	Kcnc2	Tox	Adam23	Vav3	Zfhx3	Prmt8	Pcdh15	Gna14	Dgkg	Prmt2	Gm26688	Dab1	Fndc5	Robo3	Gria1	Hs3st5	Zic1	Cntnap5b	St6galnac5	Il1r1	Rora	Tnfsf8
	Klhl1	Dsel	Grip1	Hapln4	Atp8a1	A330102I10Rik	Robo2	A830018L16Rik	Tacr1	Pcp4l1	Rgl1	Zic5	Zim1	Nrg3	Lima1	Dpyd	Gm30382	Slc17a6	2600014E21Rik	Gm26688	D130009I18Rik	Pde1a	Prokr2	Frrs1l	Agbl4
	2700069I18Rik	Scn1a	Vwa7	Nexn	Nrp1	Ndrg4	Tenm3	Sphkap	Galnt18	Fat1	Caly	A830019P07Rik	Gprc5b	Spock3	Gm48004	Gpr139	Pkib	Tox	Chst8	Pde7b	Lrrc4c	Pde10a	Il1rapl1	Slc2a13	Lhx1
	Bdnf	Qpct	Osbpl6	Gm30382	Ndst4	Ackr3	Ebf3	Fign	Cgnl1	Rasgrf2	Rasgef1b	Nlgn1	Vamp1	Unc5c	Ret	Lsamp	Rbms3	Cacna2d1	Sox5	Gm12216	Mgat5b	Tenm2	Gas2	Frmd4a	Itm2b
	Galntl6	Rhbdl3	Rtn1	Caly	Syndig1	Cntn6	Coro6	Tacr1	A330102I10Rik	Dpyd	Stard9	Tmtc2	Mir124-2hg	Csmd3	Cdh18	Kcnh5	Glra1	Tshz2	Sec1	Kcnmb1	Slit2	Hoga1	Dpp6	Grm1	Phactr2
	Car10	Igsf8	Tmem130	Dner	Pam	Trpc4	C130021I20Rik	Rbms3	Hcn1	Gria1	Ppfia2	Dach2	Scml4	Me3	Usp29	Sema6d	Spock1	Rtn4r	2700069I18Rik	Runx1t1	Vav3	Ano4	Gm16110	Tshz2	Slc32a1
	Phox2b	Rarb	Celf4	Gm48321	Pde7b	Ildr2	Prr16	Lrp1b	Gm32647	Dpp6	Spock3	Maf	Ptprt	Thsd7b	Grid2ip	Garnl3	Chl1	Cntn5	Kcnip4	Adra2a	Gpc5	Syt2	AC124490.1	Ptprn2	Hs3st5
	Mdh1	Rpl30	Gpatch8	Bend6	Vwa5b2	A830082K12Rik	Ttll7	Cdh8	Malat1	Caln1	Cplx1	Msra	Gad2	Hs3st4	Stac2	Unc5b	Tmem163	Adgrl2	Zfp385b	Syt10	Dgkb	Cacna1e	2900055J20Rik	Oxr1	Zmat4
	Gm12158	Osbpl9	Cadps	Gm2164	Gm12239	Tanc1	Syt10	Gm12239	Zbtb20	Celf4	Cacna1h	Thrsp	Sema6d	Frmpd1	Kcnj3	Lrrc7	C130073E24Rik	Slc24a2	Itgae	Asic2	Gabra5	Ldb2	Unc5d	Samd3	Phactr1
	Pnoc	Kcnab3	Ddx5	Il15ra	Rxrg	Rapgef5	D030068K23Rik	Ppfia2	Camk2a	Zfp385b	Csmd3	Olfm1	Tmtc2	Atrnl1	Glipr2	Nav3	Gm48597	Ube3a	Pid1	Gpr149	Csmd3	Gad2	Mgat4c	Itpr1	Tmem178b
	Lncbate1	Gm44643	Negr1	Rbfox1	Thsd7a	Slc25a3	Slc30a3	Rbfox1	Stard5	Dock10	Clic5	Rhbdl3	Fat3	Unc80	Gm13944	Syt7	Camta1	Zdhhc14	Igfbpl1	Ccser1	Tle2	A830018L16Rik	Lrrc4c	Prkg2	Ngef
	Tshz1	Zeb2	Ahi1	Patj	Map2k6	Tmx4	Tmeff2	Osbpl3	Gm3294	Zfp521	Kcnc2	Nsun7	Izumo4	Coro6	Slc17a6	Gm4128	Il1rap	Tmem132cos	Fndc3b	5730522E02Rik	Gria3	Kcnt2	Wdfy1	Calca	Gm31938
	Pax2	Tshz1	Malat1	Zfyve28	Ccbe1	Mir124a-1hg	Cdh10	Gm37459	Nrp1	Mast4	Igsf8	Rbfox3	Tead1	Gabrb3	Nova1	Rtn3	Sipa1l1	Cadm1	Tox	Rreb1	Oxr1	Gm15261	Sema6a	Slc1a2	Pnoc
	Tshz2	Gprasp2	Gabrb1	Kmt5a	Arhgap18	Syt1	Rasal1	Bcl11a	6330403K07Rik	Gm20754	Sst	Ndst3	Fstl4	Bcl11a	Xylt1	Prmt8	Kcna2	App	Tenm1	Slc24a2	Gbe1	Hpcal1	Phactr1	Vstm2l	Fam126a
	Rtn4rl1	Kcnn3	Camk2a	Kcna2	Sorcs3	Atp8a1	Kcna2	Mpped2	Nrn1	Phactr1	Adgrl2	Tmem176b	Etl4	Runx1t1	1500009L16Rik	Ldb2	Nfia	Lgi2	Scn1a	Meis1	Chrm2	Nrgn	Cacna2d1	Plcb1	Cdh13
	Itpr1	Cd200	Lypd6b	Adamts17	Kcnip1	Mgst3	Thrb	Hs3st4	Gpatch8	Grid2	Ldb2	Tshz3	Kcnc3	5830411N06Rik	Nbea	Rgs7bp	Adamts3	Ank1	Me3	Magi2	6330403K07Rik	Nell1	Celf4	Kif26b	Hs3st3b1
	Adgrl2	Rabac1	Steap2	Cplx2	Adcy2	Syt5	Stard9	Hs6st3	Gpc6	Syndig1	Clstn2	Park2	Srrm4	Plcl1	Kcnip2	Grid1	Gpc4	Rbm47	C130073E24Rik	Mpped1	Lrrk2	Atxn1	1700017G19Rik	Deptor	Gm26883
	Fam81a	Ppm1e	Gm13067	Spink10	Aifm3	Mpp7	Syt5	Eya2	Adarb2	Chl1	Gpr149	Spock3	Elmod1	Tfap2a	6330403K07Rik	Oprm1	Lzts1	Msra	Ncaph	Bcl11a	Gm16263	Cacna2d3	Epb41l2	9530059O14Rik	Sstr2
	Acan	Rps8	Gas6	Glra1	Gzmk	Cpne2	Stac2	Htra1	Zic1	4930555F03Rik	Epb41	Opcml	Igsf9	Aifm3	Erbb4	Lemd1	Kcnip1	Eml1	Nppc	Npffr2	Ahi1	Gm26644	Gm12158	Galntl6	Dgkb
	Cfap54	Kctd16	Tmem44	Celf3	Tnr	Flt3	Cntn6	AU023762	Gm45323	Rtl4	Kctd16	Gm32005	Gm44644	Fat3	Fam19a1	Dpp10	Kcnh5	Gria4	Syt1	Prdm8	Cadm1	Scg3	Cdk15	Scn8a	Slc6a11
	Nkain2	Rsph9	Dhrs11	Fbxo2	Dync1i1	Nat8l	Col19a1	Mical2	Thsd4	Dok5	Ppm1l	Tenm3	Epb41l3	A830018L16Rik	Gpc3	Cdh18	Gpc5	Btg1	Rgs6	Zeb2	Camk2a	Lrrc4c	Cacng5	Dst	Fbn2
	Sox2	Lncenc1	Adamts6	Gria4	Sv2b	Lgi3	Epb41l3	Gabrb1	St8sia5	Trps1	Robo1	Lncbate1	Mkx	Cox6b2	Hap1	Kcnb2	Prkg1	Gpr26	Sorcs3	Lifr	Gad2	Vwc2l	Dlg2	B3galt1	Fam163b
	Gm48727	Trim43c	St6gal1	Tanc1	Rtl4	Akain1	Il1rapl1	Pcsk1	Oprm1	Chgb	Robo2	Vsnl1	Gm2824	Kcnh5	Cacnb2	Car10	Cacna1g	Dach1	Iqcj	Gad1	Chrm3	Unc5d	Rasa4	Ddx5	Nrgn
	Ntm	Rpl37a	Nrg4	9530026P05Rik	Epb41	Fat3	Laptm4b	Pde5a	Gabrb1	Apba2	Kif26b	Nap1l5	Atp1b3	Dgkb	Abcc8	Pcdh10	Gm44532	Plekha5	4930555F03Rik	Fam196b	Mical2	Doc2b	Kcnc2	Ibsp	Gpr158
	Cacna2d2	Gpatch8	Dusp15	Rerg	2024-03-04	Frmd4a	Dpf3	Lrfn5	Lgi2	A330102I10Rik	Zfp385b	Ankfn1	Pnmt	Gm30382	Hs3st3b1	Ralyl	Bmp6	Ckb	Zic2	Galnt14	Rasgef1b	Phactr1	Spon1	Pid1	Rmst
	Rgl1	Gdpd2	Itpr2	Gli3	Sdk1	Ina	Slc25a3	Rnf220	Kcna1	Dach1	Unc5c	Kcnip4	Efcab1	Ano3	Ntsr1	Asic2	Kcnc3	Fstl5	Pde10a	Sorbs2	Mir124a-1hg	Frmd5	Bcl2l11	Plekha5	Proser2
	Ntng1	Syt10	Aifm3	Limk1	Pip5k1b	Mef2c	Slc25a13	Hcn1	Flt3	Pex5l	Fat4	Zfp804b	Lgi2	C130071C03Rik	Elavl2	Basp1	Ubash3b	Sdk1	Pax8	Syt6	Pkp2	Cadps2	Hoxc5	Syt5	Mdga2
	Plcb1	Prune2	Celf2	Trim43c	P3h2	Patj	Ndrg4	Ralyl	Brinp3	Klf5	Grin3a	Cadm1	Kcnc1	Nrn1	Tmem91	Cacna2d1	Efemp1	Kcnq5	Vps13a	Kcnh7	Plcxd3	Fxyd6	4933413L06Rik	Calb2	Cntnap5a
	Gm13944	Rpl27a	Abca7	Junos	Zcchc12	Ldhb	Ctxn1	Auts2	Plpp4	Corin	Gprc5b	Tmem178	Ralyl	Magi3	Gm48006	Cacna1e	Gm32036	Hdac9	Dpf3	Ncam2	Inpp5a	Sgpp2	Dock5	Dpp10	Ptprd
	Ltk	C1ql3	Ttc39b	Slc4a10	Lrfn5	Adcy8	Atp1b3	Gm31592	Fam81a	CT025619.1	Dab2	Arid5b	Tenm1	Clu	Pcdh11x	Prr16	Lhx1	Gabra2	B3galt1	Fibin	Slc7a8	Atp2b2	Gm28876	Pcsk5	Fam155a
	Syt10	Col19a1	Tnfrsf23	Entpd3	Klhl1	Thrb	Tox	Vwc2	Gm13134	Alcam	Osbpl1a	Mir124-2hg	Slc17a6	Insrr	Kcna1	Ttc28	Arc	Pcdh7	Sorbs2	6430628N08Rik	Syt16	Gm4876	Zscan29	AI593442	Tox3
	Kcnip4	Hoxb3	2210011C24Rik	Adam33	Zfhx4	Trnp1	St8sia5	Atp8a1	Me3	Gria3	Cabp1	Scn4b	Cpne2	Lsamp	Dmd	Ptprn2	Serinc2	S100a10	Spon1	Dkk3	Gm45881	Adam23	Rapgef5	Fstl5	Chrm3
	Dmbx1	Tusc3	Scg2	Fam19a2	Gm40841	Tnfsf8	B3galt1	Adgrl3	Tln2	Tenm2	Slc24a3	Pip4k2a	Auts2	Rgl1	Nell2	Nwd2	Hs3st3a1	Asic2	Mast4	Parm1	Gpr158	Agbl4	Tanc1	Edil3	Nptx1
	Klhl29	Gnb2	2024-09-04	Palm2	Thsd4	Car10	Lrtm1	Zfp536	Ryr2	Rbfox3	Pcdh17	Pax3	Dlgap2	Adarb2	Vat1l	Rasgrf2	Adgrl2	Hoxb7	4930438E09Rik	Pax2	Phlda1	Tspan18	Gm44738	Grip1	Unc5cl
	Prkd1	Atp2b2	Nrxn3	Aff1	Adamts17	Pgrmc1	Bend6	Gria2	Scn4b	Cgnl1	Prss12	Tox2	Fndc3a	Pde7b	Miat	Adgrl2	Egfem1	Nppc	Snrpn	Wnt4	Cbln2	Gm27199	Cntnap5c	Ppp3ca	Dlg2
	Pappa	Ndn	Sptan1	Impa2	Celf2	Mitf	A330008L17Rik	Pax8	Ppm1l	Ryr3	Arpp21	Grin2a	Nsf	Nefm	Rpp25	Slc32a1	Dscaml1	Plpp4	Clu	Zbtb16	Scn4b	Gm11837	Gm36543	Arhgap26	Camk2n1
	Gm47710	Nenf	Them6	Nptx1	Nnat	Nfib	Aifm3	Rnf207	Cds1	Kcnip4	Efcab6	Slc30a3	Camk2a	Kcnab1	A330102I10Rik	Rab31	Ralyl	Lrp1b	Maml2	Slc12a7	Fam78b	Nos1	Itpr1	Snx11	Dner
	F13a1	Mitf	Zfp398	Osbpl6	Tmem65	Flrt2	Pvalb	D130009I18Rik	Hs3st2	Khdrbs3	Lrtm1	Robo1	Rrad	Sipa1l1	Ahi1	Hap1	Cited2	Slit2	Robo1	Gabra1	Ptprn2	Lgals9	Gabra2	C130073E24Rik	Kcnmb2
	Camk2n1	Fgf14	Il15ra	Sema5b	Luzp1	Abca4	Fndc5	Oxr1	Ppargc1a	Bcl11b	Cux2	Mab21l2	F13a1	Klhl14	Plod2	Miat	Dlg2	Hoxb8	Pbx1	Trpm3	Zfp804a	Rsph9	Grid2	Lsamp	Esyt3
	Cbln2	Cst3	Cdh18	Pax2	Rhbdl3	Plxna4	Pla2g7	Rbms1	Plxna4	Pld1	Npas3	Apbb2	Hspb3	Unc13c	Grin2a	Dcc	Batf3	Fut9	1700019D03Rik	Cfap58	Kctd8	Fstl4	Peli2	Bend6	Pdzd2
	Unc5c	Nefh	Luzp1	Arhgap22	Cplx1	Elmo1	Mpc1	Glra1	Atp1b1	Sorbs2	Cfap54	Il1rapl1	Pcdh7	Fhod3	Dock4	Syt6	Tmod1	Bcl2	Shc3	Unc5cl	Il20ra	Pax8	Ppef1	C130021I20Rik	Tspan33
	Nxph4	Rplp1	Lcp1	Ccdc88c	Gm45881	Zfp804b	P3h2	Trhde	Gpr149	Gm2516	Sez6	Kcnip1	Atp8a2	Osbpl6	Sparcl1	Mef2c	Nefl	Galntl6	Adra1a	Cacna2d3	Lin7a	Cdh3	Spock3	Tgfbr3	Atp1a2
	Pde4b	Akain1	Htr1f	Olfm3	Fstl1	Oprm1	Aff2	Adarb2	Gm30382	Eepd1	Mitf	Pag1	Pax2	Rhbdl3	Zfhx4	Fxyd7	Brinp3	Opcml	Bend6	Nrsn1	Prrxl1	Plekhh2	Cdh4	Glt8d2	Lrfn5
	Cck	AI504432	Map1a	Slc30a3	B230209E15Rik	Araf	Atp2b2	Sorcs2	Pde8b	Pdgfrl	Grip1	Gprc5b	Nr4a3	Epb41l4b	Cntnap5c	Dlg2	Gpr26	Cldn1	Kcna2	Tpbg	Asic2	Scn9a	Smug1	Mast4	Entpd3
	Mkl2	Rps19	Apol8	Cyp39a1	Thy1	Tmem132d	4930555F03Rik	Gria3	St6galnac5	Pde1a	Sidt1	Pde4b	Slc38a11	Thy1	Nrp1	Cacng3	Kcnq3	Cacnb4	Csmd1	Tac1	Anks1b	Ccser1	Fndc3b	Arnt2	Acss1
	Otx1	Cep83	Tm6sf1	Megf11	Araf	Robo2	Atp1a3	Ripor2	Rarb	Mir124-2hg	Atp2b2	Rgs6	Map3k19	Sv2c	Gm32647	Camk1d	Klhl1	Map2	Kcnab1	Gabrb2	Cdh18	Gm45881	Gm29491	Grin2b	Rtn1
	Plcl1	Adam23	Crot	Syt5	Fat3	Pax8	Chrm2	Hoxb6	Rab27b	Oxr1	Enc1	Gabra1	Tle4	Gtdc1	A330015K06Rik	Dach2	Shisa9	Trpm3	Gap43	Gm28172	Camk2n1	Matn2	Thbs4	Gpc6	Ntrk3
	4930509J09Rik	Efcab1	Sgk3	Traf3	Plppr1	Elavl2	Nrg3	Nefm	Adcy1	Ptn	Fxyd7	Sox5	Enkur	Pbx3	Zic1	Ryr2	Zmat4	Gm48606	Nfia	Jcad	Myl2	Kcnk2	Zfp462	H3f3a	Scn9a
	Grin2a	Stard9	Reep3	Cast	Adam23	Slc6a5	Ldhb	Cdh12	Nptx2	Robo1	Osbpl9	Hs3st5	Pex5l	Grik3	Gap43	Grin2a	Gm26905	Slc17a8	Cdh6	Cntn3	Ndst3	Slc6a1	Nova1	Htr2c	C1qtnf4
	Sparcl1	Tmem50a	Tpcn2	Nap1l5	Nefl	Trim43c	Nacc2	Sntb2	Gm13111	Kcnh1	Col19a1	Mpped2	Gm21798	Gm28928	Zeb1	6330576A10Rik	Adamts18	Gm48605	Fam19a1	Plppr1	Ncoa1	Zmat4	Grb14	Syt7	Il20ra
	Zbtb7c	Tpd52l1	Atad2	Necab3	Epha6	Nacc2	Dst	Srrm4	Klf12	Tmod1	Kcnh5	Plch1	Thy1	Caln1	Syt2	Nsg2	Sema3f	C530008M17Rik	Rora	Kcnh5	Hap1	Skor1	Drd2	Adcy8	Ajap1
	Plxdc2	Ncam1	mt-Co3	Sacs	Gm12064	A330015K06Rik	Kcnk1	Gm13561	Mir124-2hg	Adamts3	Hap1	Nefh	Cds1	Plppr1	Unc5c	Chn2	Adgrb3	Plcl1	Brinp1	Rgs6	4930555F03Rik	Hoxb5	Igf1	Itga8	Tmcc3
	Airn	Dlk2	Pfkfb3	Gm13112	Stard9	Tfap2b	Kcnk10	Pde4b	Nebl	Rarb	Trnp1	Cgnl1	Rgs6	Nwd2	Kctd16	Gad1os	Pcsk6	Dpf3	Gabrg3	Magi1	Rtn4r	Gria3	Lpar6	Igsf8	Unc5c
	Pcyt2	Hs3st5	Gm31508	Fgf9	Gm26688	Spock1	Glra3	Gm5149	Mcc	Sdk1	Adam33	Chst8	Sgpp2	Ano4	Nrp2	Nab1	Abcd2	Unc13b	Plcb1	Cacna1g	Lrig3	Lhfpl2	Slc8a1	Traf3	Chgb
	Stxbp5l	AW551984	Atrnl1	Dscam	Frmd5	Zcchc12	Tmem130	Ccdc85a	4930419G24Rik	Cd302	Grm7	Slc7a3	Prune2	Sv2b	Kcnk10	Atp8a1	Apba2	Synpr	Kcnip1	Cdh4	Pcdh15	Nova1	Hoxb6	Gpr149	Lgi1
	Cbln1	Snca	Hsd17b2	Dgkk	Dnm3	Nefl	Sgcz	Lemd1	Mdga2	Samd5	Mast4	BC030499	Zbbx	CT025619.1	Gabra1	Sh3pxd2a	Airn	Dmd	Pde6c	Prex2	Lrrtm4	Ssbp2	Gm32219	Gm45881	Parp8
	Spock1	A330015K06Rik	Gm26673	Cntnap2	Zeb1	Htr7	Grik3	Ntn1	Luzp2	Tnr	Dlgap2	Cd47	Cacna1d	Ctnna2	Gm20642	Tcn2	Camk1d	Slitrk2	Palmd	Sgcz	Gm32647	Kcnj3	Hoxa7	Syt9	Rftn1
	Adamts3	Gm13629	Pax2	Tspan17	Sphkap	Mkx	Gm2516	Kcnd3	Hmx3	Pantr1	Csmd1	Onecut2	Mdh1	Prox1	Slc2a13	Rims2	Fam84a	Palld	Optn	Cyp7b1	Dscaml1	Gm17750	Ttc12	Entpd3	Npas3
	Fstl1	Impact	Lrrc20	Gm17382	Arhgap22	Adcy2	Abhd3	Fat3	Apba2	Neto1	Cpeb3	Vat1l	Kcnd3	Dlgap1	Chgb	Col25a1	Nrxn1	C130073E24Rik	Slc22a3	Stc1	Chsy3	Bcan	Nalcn	Cacna2d3	Dgkh
	Tmem91	Prmt8	Slit2	Plcd4	Plxnc1	B230209E15Rik	Grb10	Kcnk9	Adgrb3	Miat	Rims2	Ncald	Npff	Syndig1	Kirrel	Kcnk9	Zfp536	Lrrc4c	Esrrg	Arhgap10	Pde8b	Miat	Slc7a8	Syn3	Grm1
