# Supplementary material for: Brainstem Dbh+ neurons control allergen-induced airway hyperreactivity
Source: Nature. 2024 Jul 10;631(8021):601–9. doi: 10.1038/s41586-024-07608-5 (PMC11254774; doi:10.1038/s41586-024-07608-5)
Supplement: Supplementary file 7 — Table of Top 100 differentially expressed marker genes of nTS clusters. Top 100 marker genes for each cluster from “FindAllMarkers” analysis as sorted by adjusted p-value, following the default Seurat pipeline and based on Bonferroni correction using all features in the dataset. Marker genes that were plotted in Fig. 2f were highlighted in yellow. Marker genes that were validated in Fig. 2g-t and Extended Data Fig. 4h-c’, as well as used for quantification in Fig. 3c were bolded in red. [file 41586_2024_7608_MOESM7_ESM.xlsx]

## Sheet: Top 100 DEGs
Cluster ID	Cluster 1	Cluster 2	Cluster 3	Cluster 4	Cluster 5	Cluster 6	Cluster 7	Cluster 8	Cluster 9	Cluster 10	Cluster 11	Cluster 12	Cluster 13	Cluster 14	Cluster 15	Cluster 16	Cluster 17	Cluster 18
Top 100 DEGs	Slc30a3	Tmem163	Cacna2d1	Sapcd1	Edn1	Arhgap15	Pde1a	Phox2b	Mboat1	Gmnc	Mafa	Nfix	Dbh	Col23a1	Cdh3	Smpdl3b	Igf1	Nfib
	Gad2	Slc17a6	Slc17a6	Spp1	Lhx2	Zeb2	Zeb2	Shox2	Rab38	F2rl2	Pla2g5	Nfib	Gal	Nppc	Prkcq	Shisa8	Fbxl7	Lama2
	Slc32a1	Nrn1	Rmst	Adamtsl5	Lpar1	Tcf4	Baiap3	Zfhx3	Arhgap31	Arhgap6	Nts	Prox1	Ddc	Kcnmb2	Sall3	Rorb	Ebf2	Arhgap15
	Gad1	Cacna2d1	Tmem163	Slc4a9	Lhx9	Dscaml1	Prkg1	Tmem163	Gbx1	Tlx3	Atp10a	St18	Gch1	Sema3a	Colec12	Sall3	Pcdh9	Gsap
	Nrxn3	Cdh18	Nrn1	P2rx6	Evx1os	Bcl11a	Grid2	Cacna2d1	Kank1	Calb1	Dhrs3	Chd7	Phox2b	Utrn	Fam20a	Serpinb1b	Msi2	Zeb2
	Zfhx3	Prdm16	Adcyap1	Ugt8a	Arpp21	Mcc	Pbx1	Zfhx4	Nxph2	Ebf2	Bmp6	Tcf4	Slc6a2	Elavl4	Ndnf	Nr2f2	Pid1	Adam18
	Gata3	Syt2	Bdnf	Aff1	Tpbg	Runx1t1	Tspan18	Tac1	Adamts5	Lmx1b	Sntb1	Zfp536	Phox2a	Neto1	Maf	Gpc3	Esrrg	Ebf3
	Tal1	Sv2b	Resp18	Tesc	Tshz2	Nrxn3	Grik3	Pou3f1	Sall3	Ankfn1	Cck	Prox1os	Ston2	Msi2	Nfib	Pdzd2	Exph5	Shisa8
	Samd5	Dab1	C1ql4	Lrmda	Slc17a6	Necab1	Plcxd3	Negr1	Pdzd2	Ebf3	Maf	Zfpm2	Th	Ebf3	Cacna2d3	Hoxb8	Malat1	Vwa5a
	Htr2c	Miat	Ly6h	Cgnl1	Zbtb7c	Gria1	Khdrbs2	Lmx1b	Nox4	Pamr1	Prrxl1	Gad2	Negr1	Ndnf	Otof	Nrgn	Sphkap	Penk
	Slc6a5	Csmd3	Caly	Scn4b	Vav3	Celf4	Negr1	Baiap3	Rbm20	Cacna2d1	Slc24a4	Gad1	Dpyd	Vav3	Rab38	Pde3a	Utrn	Il20ra
	Elavl2	Vwc2	Gap43	Rab37	Nrn1	Gad2	Gad2	Celf2	Gulp1	Ebf1	Myo1e	Prdm8	Baiap3	Grip1	Pax2	Hoxb6	Adarb2	Clec14a
	Lhx1os	Unc13c	Fxyd6	Nefh	Ctsh	Negr1	Plcb1	Cbln2	Cacna2d3	Necab1	Cbln1	Nfia	Cngb1	Zic1	Gpc4	Chrdl1	Elavl4	Ptprk
	Arhgap26	Mecom	Baiap3	Trim43c	Pex5l	Egfem1	Trhr	Pde1a	Grin2a	Ppp3ca	Mctp2	Bhlhe22	Zfhx3	Nfib	Lrtm1	Stac	Dach1	Gpc4
	Zfp385b	Ralyl	Pgrmc1	Myh14	Kctd16	Spon1	Ldb2	Adamts2	Dscaml1	Upp1	Ebf1	Elavl2	Cacna2d1	Celf4	Mcc	Phactr2	Zfp385b	Hmga2
	Gad1os	Rbfox1	Ahi1	Pvalb	Foxb1	Prkg1	Fstl5	Ptprn2	Grik2	Gna14	Plch2	Dpf3	Cartpt	Ucma	Pax8	Hdac9	Ebf3	Gal
	Gata2	Ndst4	Rtn1	Nefm	Nell2	Nlgn1	Rftn1	Rmst	Nxph1	Clic5	Kcnh8	Kcnmb2	Lrrc36	Robo1	Itga4	Kank1	Stpg2	Olfr920
	Lhx5	Cdh12	Klhl1	Kcna1	Cacna2d1	Neurod2	Runx1t1	Hap1	Ebf1	Grp	Kcng2	Pdzk1ip1	Calcr	Nxph1	Kit	Cacna2d3	Ppm1l	Serpinb1b
	Lhx1	Reln	Eef1a1	Mitf	Ntn1	Crym	Anks1b	Dlg2	Mgll	Hs3st4	Grb14	Nrxn3	Sctr	Csmd1	Zmat4	Gulp1	Unc5c	Dscaml1
	Gnas	Il1rapl1	Aplp1	Col19a1	Barhl2	Fxyd6	Dscaml1	Tfap2b	Grm5	Stum	Nrp1	Ptprk	AW551984	Dach1	Adarb2	Rai14	Fign	Gucy2d
	Las1l	Pde4b	Basp1	Gprc5b	Tmem163	Nhsl1	Cadm1	Cartpt	Mcub	Celf2	Nrn1	Celf4	Rgs9	Scg2	Plcb1	Pcp4l1	Rbms1	Prox1
	Sash1	Nefm	Scg5	Syt2	Rorb	Rab3b	Gbx2	Ralyl	Igfbp7	Cacna1e	Spock1	Zfp521	Rnf220	Tnc	Zeb2	Krt25	Chd7	Arhgap6
	En1	Vwc2l	Cpne4	Slc6a5	Spock1	Col25a1	Rprml	Erbb4	Lhx1	Nmu	Arpp21	Abcb5	Nek10	Cidea	Apba2	Frmd6	Nrxn3	Fstl5
	Crhbp	Ryr2	Chst8	Bcan	Stxbp6	Gabrg3	Ahi1	Lsamp	Sulf1	Maml3	Rtn4rl1	Satb1	Agtr1a	Sphkap	Nppc	Mical2	Pla2g3	Arhgef19
	Sdk1	Ndst3	Aldh1a2	Sv2b	Arap2	Ptprm	Celf4	Meis1	Rbfox1	Prkca	Pdzrn3	Sobp	Hap1	Dner	Dscaml1	Ntsr2	Sema3e	Pnoc
	Pax8	Gli3	Cd81	Pls1	Cfap54	Tcf12	Enox1	Tle4	Sgcd	Trpm3	Pcsk2	Col23a1	Tfap2b	Kcnma1	Grm3	Egr3	Slc25a13	Rspo2
	Otp	Zfp804b	Ralyl	Nfia	Chst8	Ahi1	Necab1	Slc17a6	Hs3st5	Tac1	Gabra5	Aqp6	Rph3al	Grik2	Ddr2	Arpp21	Nkain3	Abi3bp
	Foxp2	Lrrtm4	Pou4f1	Myo16	Ebf1	Iqgap2	Slc37a1	Usp29	Npy	Camkv	Tshz3	Pkd2l1	Tm4sf4	Gabra1	Nkain3	Hs3st3b1	Gad1	Hs3st5
	Pou6f2	Ntng2	Pcsk1n	Akain1	Htra1	Ttc6	Gabrg3	Ly6h	Bcl11a	Cpne8	Ebf2	Slc32a1	Olfr78	Tmem117	Hcn1	Sv2c	Sema3a	Pax2
	Nova1	Edil3	Zcchc12	Esrrg	Etl4	Baiap3	Nrxn3	Cpne5	Plcb1	Prrxl1	Hpgd	Sp8	Tmcc3	Nrxn3	Tll1	Gbx1	Slit2	Baiap3
	Lamp5	Kcna1	Stmn1	Kcnc3	Grin2a	Lama1	Fxyd6	Gfpt2	Nkain3	Ly6h	Spef2	Cidea	Tm4sf1	Plcb1	Shisa8	Igfbp6	Khdrbs3	Adamtsl1
	Aldoc	Mctp1	Grm8	Etl4	Slc24a3	Gabrb1	Adra1a	Ank3	Sv2c	Tll2	Grin2a	Pid1	Celf3	Arhgap15	Gipr	Gcnt4	Nos1ap	Nrxn3
	Luzp2	Meis2	Rpl3	Fam13a	Celf2	Bcl11b	Pde1c	Rprm	Galnt17	Syt16	Pde3a	Klf12	Gda	Bhlhe22	Slc6a1	Kcnip3	Tenm2	Stac
	Sox2	Lsamp	Mtch1	Flt3	Rtn4rl1	Gad1	Adamts12	Ldb2	Nyap2	Sst	Camk2n1	Fxyd6	Lmx1b	Hoxa5	Neurod6	Plcb1	Dner	Kcnc2
	Atp2b4	Dlk1	Nr4a2	Coro6	Rora	Grin3a	Neto2	Arpp21	Mcc	Asic2	C1ql3	Pnoc	Adcyap1	Frmd4b	Grik1	Slc32a1	Rora	Col18a1
	Iscu	Mast4	Bex1	Cep83	Atp6ap1l	Zfp536	Nxph1	Ptprg	Nrp1	Ddx5	Tnfaip8l3	Col8a1	Celf6	Tmtc2	Ccbe1	Syt6	Dmbx1	Nyap2
	Cdh11	Nptx1	Arl6ip1	Rph3a	Prdm6	Zbtb42	Pax2	Fam19a2	Prkcq	Olfr273	Ptprd	Neurod2	Pam	Tbc1d4	Slc6a5	Npy	Me3	Spata13
	Npas3	Kcnc3	Tmsb10	Epb41	Efna5	Pnoc	Galnt16	Dok6	Lima1	Meis1	Adarb2	Dner	Slc10a4	Gad2	Lama4	Pax8	Sgcd	Celf2
	Pcdh15	Sfxn5	Cst3	Cacna2d3	Adamts2	Sgcd	Col25a1	Chl1	Pax2	Dgki	Camkv	Egfr	Prlh	Rasgef1b	Gpc5	Gpr88	Scn9a	Pdyn
	Vgf	Poln	Rpl41	Plcl1	Cadm2	Plxna4	Cemip	Cadm1	Pknox2	Cpne2	Pcsk6	Dach1	Gpx3	Serpinf1	Hs3st5	Dkk3	Grin2c	Plch1
	Pcdh10	Htr4	Ttc3	Adam23	Kcnh7	Zic1	App	Postn	Vmn1r206	Rbfox1	Htra1	Reln	Ahi1	Gad1	Pcp4l1	Dlgap1	Nr2f1	Pam
	Fndc5	Car10	Rpl17	Atp8a2	Srgap1	Map2k6	Zic1	Kcnq5	Tshz1	Adcyap1	Rasa4	Synpr	Chodl	Cdh6	Grm5	Enpp2	Clstn2	Dner
	Elavl4	Arhgap18	Epb41l4a	Malat1	Kcnk5	Syt16	Gria1	Slc16a11	Nwd2	Itm2c	Satb1	Pax6	Ctxn1	Chsy3	Ctsc	Slc6a5	Kcnip4	Rnf182
	Otx1	Fhod3	Zwint	Lgr5	Fgf10	Fbln1	Zfp831	Sema6d	Unc5c	Syt5	Hepacam	Dach2	Fibcd1	Grm3	Bcl11b	Sorbs2	Lamp5	Cpne2
	Mpp7	Aifm3	Dynll1	Esrrb	Evx1	Prkd1	Plppr1	Serpine2	Slc6a5	Hoxb6	Cacna1a	Antxr2	Ccdc148	Clic4	Gad1	Fam163b	Gprc5b	Slc35d3
	Mdh1	Thrb	Syt4	Gria3	Zfhx3	Rnf182	Nnat	BC030499	Parp8	Pcsk2	Pde5a	Galntl6	Ddx5	Zic4	Asic4	Adcy8	Serpinf1	Grik2
	Nkain2	Rab37	F13a1	Kcns3	Cntn4	Ryr1	Ly6h	Trpm3	Lamp5	Spata13	Rgs3	Plcxd3	Usp29	Esrrg	Dpf3	Sema3f	Neurod2	Eepd1
	Pnoc	Epha10	Fnbp1l	Cplx1	Pde5a	Asic2	Hpcal1	Car10	Lhx1os	Nav3	Cpne8	Ror1	Pla2g4d	Astn2	Cpa6	Inf2	Dchs2	Prkg1
	Ankrd24	Coro6	Rpl13	Rubcnl	Miat	Ccbe1	Cep112	Galnt13	Runx1t1	Ptprt	Medag	Chn2	Ndufa4l2	Plxnd1	Rasgrp1	Trpm3	Osbpl1a	Adra1a
	Ikzf1	Nfia	Lmo3	Kcng4	Rxfp1	Mdga2	Grin2b	Gap43	Mpped2	Slc1a2	Col27a1	Serping1	Ly6h	Chd7	Hcrtr2	Nxn	Inpp5j	Wif1
	Kcnb2	Fat3	Rps8	Zfp101	Phactr1	Mmd2	Tmcc3	Kirrel3	Zbtb16	Myo5b	F2rl2	Sox5	Vat1	Cadps2	Notch2	Pax2	Zfp521	Smpdl3b
	Cacna2d2	Hsd17b2	Hap1	Acan	Ntng1	Cadm1	Klhl14	Cpne8	Pax8	Unc5cl	Pdzd2	Adamts18	Gzmk	Tmem132b	Hmga2	Elmo1	Egfem1	Tmcc3
	Trpc3	Nrp2	Erp29	Lamp5	Kitl	Grik2	Nrg1	Ahi1	Slc32a1	Slc17a6	Sparcl1	Zic2	Syt10	Zfp521	Nrxn3	Cacna1i	Bcan	Dennd2a
	Zmynd8	Arhgap24	Uchl1	Cyp39a1	Cntn6	Dclk1	Tmem178b	Lrp1b	Arpp21	Skor2	Elmo1	Tmem176b	Gabrq	Grik4	Crtac1	L3mbtl4	Rap1gap2	Plppr1
	Ltk	Ptpn3	Cbarp	Plcd4	Cbln2	Pde1a	Tmem130	Prok1	Ldb2	Gas7	Tshz2	Lama2	Ptpro	BC034090	Zfp385b	Lamp5	Meis2	Ly6h
	Olfm3	Hmx2	Gabbr1	Arhgap22	Folh1	Grin2b	Agtr1b	Plxna2	Dmd	Camk2a	Ntm	Eps8	Gck	Zfp536	Hs6st3	Grin2a	Slc6a5	Prss35
	Klhl1	Lrmda	Rabac1	Sfxn5	Epha4	mt-Nd4	Kcnq5	Nrp2	Sntg1	Arhgef28	Slc24a3	Dnah11	Maoa	Stxbp5l	Tshz1	Dgkh	Stard9	Nfix
	Sox14	Vwa5b2	Itm2b	Fgf9	Mdga1	Neto2	Gpm6a	Ppp3ca	Tshz2	Plxna2	B3gat1	Ebf3	Ngb	Ebf2	Gbx1	Dscaml1	Plcxd3	Kcnd2
	Csmd3	Rnf207	Rps5	Slc25a37	Fstl1	Fst	Kcnt2	Stk32a	Kl	Baiap3	Chst8	Msra	Gap43	Foxn3	Tcf4	Ntn5	Inpp4b	Rmst
	Atp5a1	Rhbdl3	Cep112	Kcnab3	Pcsk2	Nkain3	Cacna2d3	Cdh10	Htr3a	Kcnk13	Hoxb6	En1	Pou2f2	Serping1	Nyap2	Ppfibp2	Alpk1	Robo2
	Emx2os	Gria4	Rpl8	Vamp1	Vwc2l	Kalrn	Nrgn	Nrn1	Serpinb1b	Camk2n1	Nppc	Slco2a1	Atp1a1	Ephb1	Neurod2	Rbfox3	Klf12	Prkcq
	Impact	Onecut2	Prnp	Lrtm1	Hgf	Skor2	Hap1	Galnt18	Fam189a1	Igsf8	Lgi2	Pax3	Syt17	Dnm3	Tmem178b	Col18a1	Thsd7a	Gria1
	Npas1	Csgalnact1	Bnc2	Grip1	Plcxd2	Nckap5	Pgpep1l	Mgat4c	Sparcl1	Slc2a13	Tunar	Zic5	Kcnn3	Gabrg2	Eepd1	Celf2	Fam19a1	Plcb1
	Tmem91	L3mbtl1	Zim1	Ccdc171	Klhl5	Sh3rf1	Nkain3	Cdh13	Lrtm1	Ldb2	Parp8	Tmtc2	Unc5d	Plcxd3	Rbm20	Chgb	Il1rapl2	Cttnbp2
	Mtch1	Dscam	Nell2	Onecut2	Ntng2	Tfap2b	Pde4d	Tmem132d	Adgrl2	Man1a	Pcdh7	Sox1	Nnat	Zeb2	Pdzd2	Serinc2	Sgpp2	Prkca
	Pcyt2	Meis1	Rpl37a	Rnf207	Pcdh7	mt-Nd2	Mdga2	Tlx3	Frzb	Dynap	Lbx1	Plch1	Spag16	Mgat4c	Matn2	Gpc5	Pkhd1l1	Efnb3
	Cox6b1	Ano4	Nap1l5	Strip2	Rbfox1	Pip5k1b	Ptprt	Stum	Chrm2	Tac2	Plin2	Ccser1	Rit2	Tcf4	Arhgap15	Ptk2b	Vav3	Syndig1l
	Il1rapl2	Dgkk	Pcsk1	Sv2c	Camk2a	Rasgrp1	mt-Nd4	Rasal1	Ssbp2	Serpinb1b	Kitl	Nap1l5	Dkk2	Hcn1	Bcl11a	Rhbdl3	AC129186.1	Vwa5b1
	Lncbate1	Vsnl1	Rpl9	Cmc2	Hoxc6	Celf3	Ptprg	Tenm3	Grik1	Kcnd3	Fam81a	Cd63	Sall1	Creb5	Lamp5	Egr1	Ptprk	Chgb
	Grik2	Fam19a2	Rplp1	Gas2l3	Hcn1	Pam	Kcnh1	Lncbate1	Trpc5	Sema5a	Iqsec3	Sox2	Ank3	Slc32a1	Pex5l	Hs3st1	Rab31	Adamtsl2
	Pappa	Gpc6	Syt5	Stard9	Sphkap	mt-Co1	Rapgef5	Ptprt	Mkx	Hoxb8	Casz1	Atp8b1	Ecel1	Sorcs3	C1qtnf4	Gria3	Dpf3	Mdga2
	Cox7b	Cped1	Tpd52l1	Pip4k2a	Rbms1	mt-Cytb	Bcl11a	Tusc3	Lgi1	Tusc3	Hlf	Gabra1	Prmt2	Frmpd1	Myo16	Hoxb7	Unc5b	Sema6d
	Galntl6	Cplx2	Dach1	Manba	Usp43	mt-Co3	Park2	Nrg3	Prkca	Prkg1	Kcnq3	Insig1	Pmfbp1	Lrrc4c	Cntnap4	Lhx1os	Gpr139	Chn2
	Msmo1	Cadm1	Bex2	Epb41l3	Crhr1	Araf	Ackr3	Meis2	Corin	Lgi1	Slc17a6	Neurog2	Pirt	Tfap2a	Arhgef19	Lhx1	Fndc5	Scg2
	Cacna2d3	Npas3	Rpl19	Impa2	Edil3	Atp8a1	Id4	Fstl4	Tspan18	Galnt13	Eml1	Slc30a3	Lsamp	Syt17	Serpinb1b	Ryr2	Pvalb	Rftn1
	Chd3os	Slc8a1	Zfp536	Hapln1	Clec9a	Nnat	Pnoc	Ctxn1	Rims2	Vstm2l	Mgll	Ahi1	Vat1l	Slc24a2	Ptprt	Fam83f	Col6a1	Grik3
	Plxdc2	Pls1	Ndn	Kank4	Lrp1b	Sorcs3	Araf	Robo2	Fras1	Kif26b	Arap2	Sdk1	Bdnf	Ntm	Kl	Cd302	Lemd1	Camkv
	Ndufb5	Rassf4	Pcp4	Abcc4	Malat1	Tmem65	Rmst	Tmeff2	Sez6	Prr16	Unc13b	Opcml	Nxph4	Spock3	Prmt8	Robo3	Syt7	Necab1
	Copg2	Nell1	Prex2	Msrb3	Pcdh9	Plppr1	Frmd4a	Il1rapl1	Caln1	Kcnc2	Gabrb3	Syt17	Nmu	Elavl2	Srpx2	Ebf1	Pparg	Atp8a1
	Atp5g3	AC124490.1	Rpl24	Ntng2	Rbms3	Ppfia2	Plxna4	Gnas	Ano1	Galnt3	Grm5	Tmem178	Gnb4	Vstm2l	Rgs7bp	Fxyd7	Prmt8	Ncam1
	Atpif1	Airn	Rps19	Myo19	Tshz3	Thsd4	Tmem132d	Ctnnd2	Ano1	Vstm2l	Ano3	Thrsp	Celf4	Prex2	Mitf	Sorcs1	Tcn2	Cntn4
	Tox2	Sema3d	Tuba1a	Hhatl	Grik1	Zcchc12	Slc6a5	Basp1	Syndig1	Kif26b	Tmem132c	Fbn2	Chl1	Me3	Grid2ip	Mgat4c	Gad2	Cadps2
	Tm6sf1	Spink10	Ubb	Ccdc150	Lin7a	Epha6	Mef2c	Glra3	Kirrel	Prr16	Gpr158	Nxph4	Vwa5b1	Fxyd6	Mgll	Mgll	Kcng4	Sstr1
	Atp1b1	Adam23	Fau	Cadps	Hpse	Tnr	Mndal	Pdzd4	Cpne5	Kcnc2	Ppp2r2b	Trim63	Grb10	Pid1	Kcnab1	Greb1	Sh3pxd2a	Sgcz
	Pdcd7	Cntnap2	Rps10	Nacc2	Cdh13	Nrp2	Tnfsf8	Syt5	C1qtnf4	Galnt3	Car10	Msmo1	Rfx2	Insrr	Cabp1	Kcnq3	Nab1	Kcnt2
	Slc25a3	Nova1	Tacr1	Thrb	Fam19a2	Grm7	Pacrg	Syt10	Enpp2	Caly	Rora	Chrna5	Stk32a	Dlgap1	Coro6	Fras1	St8sia5	Ccdc36
	Tpi1	Dync1i1	Tmem130	Mcf2	Mical2	Gnb4	Pax8	Grb10	Pkib	Nrgn	Ank1	Dgkg	Pifo	Klhl14	Rflnb	Adra1b	Nr2f2	Pde1a
	Tmx2	Snrpn	Vsx2	Col16a1	Rtn4r	Adgrb3	mt-Co3	Chrm2	Pex5l	Tenm1	S100a10	Ncald	Syt5	Gtdc1	Lima1	Grm3	Nwd2	Ppfia2
	Irx2	Traf3	Rpl6	St3gal6	Kcnq3	Klhl14	Hunk	Tmem130	Dpp6	Pcsk5	Cxcl12	Mpdz	Scml4	Zic2	Pvalb	Plekhd1	Mef2c	Pcdh8
	Kcnip4	Bend6	Cmss1	Dync1i1	Sntb2	mt-Co2	Ildr2	Cacna1c	Rtl4	Pthlh	Cacna2d1	Kcnip4	Slc16a2	Cox6b2	Glipr2	Slc4a4	Rgs7bp	Galntl6
	Ndufa10	Pdzrn4	Rpl37	Mkx	Pou4f1	Gzmk	Syt5	Dscam	Cgnl1	Bcl11a	Hdac9	Pparg	Drc1	Rnf144b	Dlgap1	Tmod1	Dach2	Cacna2d3
	Plcl1	Grin1	Usp29	Tanc1	Bnc2	Osbpl8	Lhfpl3	Ctnna2	Cntnap4	Plppr1	Rtl4	Npsr1	Ptprn2	Pcdh9	Lgi2	Fgf13	Sh2d4a	Syt5
	Rpl17	Kcnk9	Cspg5	St8sia5	Tmem200a	Tspan18	Basp1	Pdyn	Cdh20	Cacna1h	Ldb2	Idi1	Cacng4	Pdzd2	Gsap	Cdh8	Slc32a1	Dkk3
	Chchd10	Kif26b	Mdga1	Pla2g7	Spata6	Rxrg	mt-Cytb	Sgcz	Dok5	Dlg1	Rassf6	St8sia2	F13a1	Grik3	Stac2	Pcdh7	Chn2	Gpm6a
	Rps13	Megf11	Nenf	Gpatch8	Nrxn1	Grik3	Robo2	Gabrb1	Dock10	Slc24a4	Diras2	Fnbp1l	Efcab1	CT025619.1	Hs3st3b1	Kcnip1	Aff2	Grik1
	Ndufa12	Cdh7	Lrpap1	Bckdhb	Srrm4	Tfap2a	Dgkb	Dlgap2	Kit	Fat4	Rims1	Gpm6b	Hk2	Scg3	Adcy8	Kcnh3	Tmem132a	Celf4
	Vegfb	Tango2	Rps27	Gas6	Ptprd	Pard3b	Sulf2	Gabra2	Apba2	Zbbx	Dpf3	Prex2	Bdkrb2	Stac	Abat	Kcnf1	Psg16	Doc2b
	Nell1	Runx2	Chchd2	Trim43a	Maf	Scg2	Gabrb1	AW551984	Drd2	Adamtsl3	Glra1	Cnpy1	Slc38a11	Insig1	Kcna1	Cgnl1	Hcn1	Zmat4
	Got1	Pard3b	Cfap54	Cabp1	Pde4b	Inpp4b	Abca4	Auts2	Pdgfrl	Rgl1	Prkg2	Slc7a3	Map3k19	Grk4	Gpc3	Lzts1	Cntn5	Nos1
	Irx5	Cit	Rps29	Hes1	Cbln1	Tmem130	Ftx	Nkain2	Plekhd1	Thbs1	Fign	Angpt1	Tmtc2	B3galt1	Hoxb8	Spock1	Tmem151b	Tspan18
