# Supplementary material for: Brainstem Dbh+ neurons control allergen-induced airway hyperreactivity
Source: Nature. 2024 Jul 10;631(8021):601–9. doi: 10.1038/s41586-024-07608-5 (PMC11254774; doi:10.1038/s41586-024-07608-5)
Supplement: Supplementary file 8 — Table of Top 100 differentially expressed genes of NA clusters. Top 100 marker genes for each cluster from “FindAllMarkers” analysis as sorted by adjusted p-value, following the default Seurat pipeline and based on Bonferroni correction using all features in the dataset. Marker genes that were plotted in Fig. 6b were highlighted in yellow. [file 41586_2024_7608_MOESM8_ESM.xlsx]

## Sheet: Top 100 DEGs
Cluster ID	Cluster 1	Cluster 2	Cluster 3	Cluster 4	Cluster 5
Top 100 DEGs	Cnga3	Trpc4	Onecut3	Prr36	St18
	Ssc4d	Slc38a11	Npy2r	Cdh17	Apod
	AI481877	Chrm3	AC124561.1	Gpr26	Aspa
	Ndc80	Ngb	Myo1b	Pla2r1	Ermn
	Ddr2	Pde5a	Nmi	Nrgn	Prr5l
	Bcar3	Dlk2	Sh2d6	Rspo1	Mal
	Itgae	Ddc	Ap1s3	Lypla1	Mog
	Col19a1	Dbh	Fbxo5	Stum	Plp1
	Ak7	Fst	AW121686	Ccdc187	Gjc3
	Dbpht2	Ctxn1	Cmya5	Xirp2	Hapln2
	Pdgfrb	Gabrq	Ptcra	Chst14	Mag
	Unc45b	Rbm24	Cavin4	Myl9	Anln
	Uts2	Baiap3	Atp12a	Luzp4	Sec14l5
	Olfr655	Nppb	Hoxb4	Gstm3	Mbp
	Ankrd35	Arsj	Cenpf	Ccdc180	Sox10
	Shb	Abcb1a	Ppp1r42	Pramef20	Mobp
	Orai1	Ezr	Prrx1	Cckar	Gatm
	Glt8d2	Tmbim7	Traf3ip3	Uncx	Neat1
	Ighmbp2	Lyzl4	Ndor1	Wnt16	Olig1
	D10Jhu81e	Ube2l6	Large2	Hk2	Pstpip2
	Calca	Trim69	Wt1os	Gkn3	Bcas1
	Phldb2	Pbxip1	Muc15	Prok2	Rasgrp3
	Cactin	F3	Jag1	Rho	Cdh19
	Scn4b	Bdh2	Adig	Slc6a13	Gjb1
	Iqcm	Fblim1	Gpr101	Neu3	Ugt8a
	Itgb5	Samd9l	Renbp	Edar	Car2
	Rnf2	Cox6b2	Gpr143	Olfr57	Cryab
	Armc3	Cyp2b19	Mab21l1	Odf3l2	Fa2h
	Duox1	Tmem147os	P2ry1	Plk5	AC110241.2
	Nudt12os	Bpifc	Crabp2	Dohh	Prkcq
	Atp2c2	Adam18	Fam19a3	Platr7	Fgd3
	Olfr889	Chrnb3	Cd53	Ascl1	Bpgm
	Nexn	Spaca3	Gstm6	Rnf170	Otud7b
	Fuca1	Nde1	Olfr267	Lpl	Cmtm5
	Grin3b	Galr1	BB031773	Chrna5	Pllp
	Ackr3	Areg	Cdkn2c	Tlx3	Cyp27a1
	Urod	Gpr39	Skint3	Stat5a	Slc25a13
	Otogl	Prlr	Mutyh	Hist1h1a	Galnt5
	M1ap	Ttbk2	Padi4	Rgs14	Serpinb1a
	Abcc3	Gabre	Ccdc27	Fbp2	Igsf11
	Fxyd1	Marcksl1	Asic3	Bhmt2	Adipor2
	Adgrd1	Lama4	Aoc1	Twist1	Tubb4a
	Rorc	Tmem114	Vmn1r21	Agr2	Cd9
	Kntc1	Gif	Lag3	Baz1a	Sox8
	Tmem132cos	Celsr1	Cdc42ep5	Tnfrsf11b	Serpinb7
	Kcnj14	Gal	Vmn1r58	AC140304.2	Bcas1os2
	Zfp955b	Fibcd1	Ckm	Cacna1i	Kcnj10
	Cd24a	Rab38	Selenov	Dbx2	Tmem63a
	Mov10l1	Cyb5r2	Lgals7	Smoc2	Car14
	Egln3	Smpd2	Vmn2r65	Tekt4	Tmem98
	Tex21	Elovl2	Ctsc	Tcp11	Slc1a5
	Gucd1	Dubr	Ucp2	Mdfi	Ppp1r14a
	Slc35f2	Fer1l5	Crym	Plin5	Gab1
	Chodl	Boll	Cracr2b	Psma8	Sema4c
	Ucn	Tnnt2	Ipcef1	Aldh3b3	Neu4
	Ehd3	Prg4	Prdm1	Tbc1d10c	Tnfaip6
	Cfap43	Ccdc183	Lrrc3	Lrrc10b	Mageb4
	Sec16b	Agpat2	Retn	Gucy2g	Bank1
	Sord	Mymk	Myom2	Sctr	Artn
	Eepd1	Galnt3	Xkr5	Kcnj11	Slc2a5
	Mro	Rspo4	Asb5	Cln6	Vamp5
	Lingo4	Pard6b	Sh2d4a	S1pr3	Trh
	Cchcr1	Hypm	Mmp2	Olfr1417	Nlrp2
	Mybl1	Igsf1	Tepp	Liph	Rlbp1
	Cxcr5	Stk26	Hsd11b2	Faddos	Sult3a1
	Plekha2	Fmr1nb	Emc8	Hhip	Rnf122
	Pkd1l2	Hmgn5	Lgals3	Lhfpl2	Fgl1
	Cd74	Nxf3	Slain1os	Nrn1	Scrg1
	Fgf9	Gucy2f	Zic5	Pou6f2	Rnf43
	Tnfsf13b	S100g	Epor	Nppc	Psmc3ip
	Dcn	P2ry13	BC050972	Zfp954	Heatr4
	AC167229.1	Prss48	Topaz1	Fads2	B3gnt5
	Gna14	Ttc24	Ccr5	Ebf2	D16Ertd472e
	Syne3	Kcna3	C1qtnf2	Neurl3	Gpm6b
	Lpp	Psrc1	Olfr1383	Htr5b	Tm7sf3
	Dock1	Frrs1	Acap1	Lax1	Phlpp1
	Kcnmb4os2	Gbp3	Slfn2	Lmx1b	Mast3
	Mettl21a	AI464131	Myo15b	Olfr365	Stxbp3
	Dlx1as	Car9	Slc12a7	Creb3l1	Inf2
	Ccdc60	Acnat2	Ankrd31	Dusp2	Selenop
	Sipa1	Dnajc25	Tpo	Tgm6	Opalin
	Klrb1	Frem1	Serpina1b	Bpifb5	Insc
	Marveld3	Wincr1	Serpina9	Helz2	Gng11
	Golga3	Cyp2j13	Snhg18	Bcor	Zeb2
	P3h2	Slc5a9	Odf3b	Apln	Litaf
	Kirrel3	Ptch2	AC166995.1	Gpc4	Qdpr
	Rffl	Kcnq4	Apobec2	Adgrg4	Cnp
	Shroom3	Bmp8b	Plin4	Foxo4	Klk6
	Exd1	Heyl	Siglec15	Cenpi	Enpp6
	Hat1	Srarp	Slc14a2	Fmo5	Tjp2
	Zbtb7b	Tex47	Pygm	Mup2	Pak7
	Klrg2	Atg9b	Mamdc2	Spocd1	Aplp1
	Acad11	Drd5	Cyp2c39	Myom3	Kctd13
	Ccdc115	Mn1	Pabpc1l	Fam114a1	Chd7
	Tmc2	Tbx3os2	Crp	Btc	Ikzf2
	Chrnb2	Olfr718-ps1	Stom	Cyp3a59	Htr3a
	Clca3a1	Asb4	Sh2d1a	Ppp1r3a	Rftn1
	Relt	Nat8f4	Pdzk1	Aqp1	Usp54
	Slc25a15	Vmn1r86	Pm20d2	Ano2	Sec11c
	Has3	Vmn2r60	Tex26	Klra17	Agpat4
