# Supplementary material for: Brainstem Dbh+ neurons control allergen-induced airway hyperreactivity
Source: Nature. 2024 Jul 10;631(8021):601–9. doi: 10.1038/s41586-024-07608-5 (PMC11254774; doi:10.1038/s41586-024-07608-5)
Supplement: Supplementary file 9 — Source Data Fig. 1 [file 41586_2024_7608_MOESM9_ESM.xlsx]

## Sheet: Fig_1c
Fig 1c
Saline	HDM
14	79
10	67
7	39
19	86
6	68
6	59
	61
	27
	34
	40
	43
	37
	32

## Sheet: Fig_1e
Fig 1e		Saline							HDM
	c-kitw-sh/+	7	17	4	8				41	69	58	65	37
	c-kitw-sh/w-sh	2	11	14	5	6	7		29	24	26	12	21	16	11	11	30	25

## Sheet: Fig_1h
Fig 1h
Ctrl+HDM	anti-IL4+HDM
50	22
33	18
39	23
65	15

## Sheet: Fig_1k
Fig 1k		Ipsilatera					Contralateral
	Sham	20	18	20	22	20	19	17	18	20	16
	Vagotomy	3	9	10	11	7	22	14	28	19	15

## Sheet: Fig_1n
Fig 1n
Saline	HDM
55.9111	301.178
107.496	265.204
126.5	133.996
103.51	192.313
129.07	224.89
	268.13
	230.54

## Sheet: Fig_1q
Fig 1q
vehicle	DTX
58	16.67
56.67	20
80	12
66.67	14
	15.33
	18
	13

## Sheet: Fig_1r
Fig 1r
	Saline						HDM
0	0.001246	0.000714	-0.00502	0.163544	-0.01536		-0.01978	0.053304	0.004724	0.028486	-0.01647	0.018305
6	0.166853	0.134556	0.403793	0.764544	0.148828		0.299533	0.491284	0.497106	0.437674	0.749063	1.31307
12	0.41173	0.538377	0.340803	1.29488	0.256586		0.942995	1.24097	1.14747	1.29733	1.21703	1.77111
24	0.750987	0.717243	0.592168	1.43318	0.555352		2.64124	4.38155	1.73895	2.70953	3.8961	3.70511

## Sheet: Fig_1s
Fig 1s
	Saline						HDM
0	0.784357	0.135405	-0.3992	3.32427	-0.33443		-0.11113	0.25845	0.101911	0.29327	0.536483	0.573758
6	4.77567	6.17309	0.237956	10.2137	2.91234		4.60011	6.47145	5.75368	11.5495	6.75567	4.89569
12	8.38424	9.39977	0.528713	18.2732	2.6841		14.4316	24.0326	11.6276	35.0268	13.5387	16.5702
24	19.8911	33.4378	1.05995	23.9032	3.16925		47.2927	82.7222	61.3702	74.7252	41.278	56.1846

## Sheet: Fig_1t
Fig 1t
	vehicle+HDM					DTX+HDM
0	-0.00994	0.016399	-0.02323	0.014354		-0.01551	0.013086	0.164348	-0.42708	-0.00992	-0.00457	-0.01478
6	0.15911	1.13205	0.171923	0.528096		0.371314	0.190167	0.164348	-0.2062	0.278576	0.260036	0.195329
12	2.12375	1.17325	0.590709	1.80306		0.607167	0.43006	0.699374	0.290055	0.824455	0.695334	0.658064
24	4.63296	3.50409	2.45999	3.09297		1.70082	1.39998	1.1819	1.17517	1.27654	1.02568	1.23535

## Sheet: Fig_1u
Fig 1u
	vehicle+HDM					DTX+HDM
0	-0.28853	0.50723	0.166638	0.035607		-0.01304	0.259355	0.195032	-0.11024	0.069223	0.148846	-0.24895
6	2.73613	11.2169	7.00578	9.64089		3.09206	1.32995	0.376601	4.10693	4.2266	3.42082	3.80597
12	18.5755	13.4644	17.8807	19.3771		10.2497	7.29721	9.6833	9.91639	12.7299	8.81422	16.398
24	59.9457	45.642	45.5613	60.9139		25.1157	20.6411	22.9233	13.5062	18.0448	13.246	8.85387
