# Supplementary material for: Brainstem Dbh+ neurons control allergen-induced airway hyperreactivity
Source: Nature. 2024 Jul 10;631(8021):601–9. doi: 10.1038/s41586-024-07608-5 (PMC11254774; doi:10.1038/s41586-024-07608-5)
Supplement: Supplementary file 10 — Source Data Fig. 3 [file 41586_2024_7608_MOESM10_ESM.xlsx]

## Sheet: Fig_3b
Fig 3b
Cluster	Naive	Saline	HDM
1	0.149506	0.156296	0.129634
2	0.128477	0.143725	0.140732
3	0.131828	0.106851	0.110272
4	0.0915717	0.0982611	0.0828808
5	0.0486344	0.0431594	0.0696576
6	0.0466655	0.0492353	0.0696576
7	0.0440265	0.0427404	0.0528926
8	0.0439846	0.0383407	0.0517119
9	0.0391672	0.0454641	0.0387249
10	0.0410104	0.0429499	0.0304604
11	0.0335958	0.0519589	0.0198347
12	0.0362349	0.026189	0.0328217
13	0.0384551	0.0167609	0.0264463
14	0.031627	0.0263985	0.0467532
15	0.0291555	0.0333124	0.0280992
16	0.0275637	0.0469307	0.0198347
17	0.0288623	0.0182275	0.0377804
18	0.00963472	0.0131992	0.0118064

## Sheet: Fig_3c
Fig 3c
C1-Otp	C2-Mecom	C3-Nr4a2	C4-Kcns3	C5-Lhx9	C6-Crym	C7-Gbx2	C8-Pou3f1	C9-Npy	C10-Tac2	C11-Mafa	C12-St18	C13-Dbh	C14-Col23a1	C15-Cdh3	C16-Egr3	C17-Igf1	C18-Lama2
0.052747	0.094505	0.077075	0.039007	0.0571	0.062868	0.073123	0.0211	0.0611	0.006042	0.01	0.030075	0.298469	0.096296	0.04	0.0800821	0.005305	0.025
0.061602	0.112936	0.042991	0.03956	0.0784	0.122066	0.093897	0.012	0.0601	0.0278	0.0064	0.039702	0.310627	0.119672	0.035714	0.128458	0.017921	0.01
0.058333	0.151277	0.102214	0.051653	0.0833	0.054299	0.014072	0.096181	0.0909	0.013298	0.0074	0.096491	0.298768	0.133615	0.02795	0.0719626	0.01699	0.06875
	0.06875		0.024444		0.078671	0.038462		0.0501		0.009412		0.276			0.0678733
												0.265132
												0.393455
												0.367063
												0.439394
												0.2727
												0.4444

## Sheet: Fig_3e
Fig 3e
													AVE
overlap/Dbh+	0.444444	0.405797	0.571429	0.333333	0.666667	0.625	0.619048	0.533333	0.769231	0.8	0.542373	0.782609	0.591105		0.408895
overlap/Fos+	0.298469	0.310627	0.298768	0.276	0.268132	0.393455	0.367063	0.439181	0.2737	0.4444	0.319905	0.349513	0.336601		0.663399
