# Supplementary material for: Brainstem Dbh+ neurons control allergen-induced airway hyperreactivity
Source: Nature. 2024 Jul 10;631(8021):601–9. doi: 10.1038/s41586-024-07608-5 (PMC11254774; doi:10.1038/s41586-024-07608-5)
Supplement: Supplementary file 11 — Source Data Fig. 4 [file 41586_2024_7608_MOESM11_ESM.xlsx]

## Sheet: Fig_4c
Fig 4c
	blank-SAP+HDM					DBH-SAP+HDM
0	0.025408	0.027536	0	0.014491		0.034706	0.011631	0.004609	0.036123	0.103954	0.119876	0.210668	-0.04441
6	0.576817	0.581563	0.14205	0.477018		0.31999	0.207696	0.197786	0.185327	0.320779	0.398441	0.462345	0.773691
12	1.59983	3.58434	1.10707	2.12595		0.652471	0.559555	0.575947	0.564504	1.16146	1.78141	0.710537	2.22554
24	4.13516	5.70909	4.12153	7.38996		1.48625	0.873542	0.788936	0.707986	2.76548	3.58243	0.904931	3.84191

## Sheet: Fig_4d
Fig 4d
	blank-SAP+HDM					DBH-SAP+HDM
0	-0.3344	0	0	-0.42546		2.24981	-0.42168	-0.71023	-0.38356	2.19546	0.895528	0.164573	-3.55377
6	5.41581	4.02917	5.92298	11.7989		5.50305	0.978617	2.74625	0.675548	7.85625	3.65874	0.994067	4.34204
12	15.2144	19.31	40.51	28.3221		15.4071	2.39006	3.97141	2.60967	28.1768	48.0758	7.79273	20.8169
24	88.2341	137.663	141.931	103.785		33.9932	11.4055	7.02748	11.9424	61.9461	73.0588	22.0536	33.4753

## Sheet: Fig_4g
Fig 4g
	vehicle+HDM					DTX+HDM
0	-0.00957	-0.00664	-0.03109	-0.01505		-0.00827	-0.00934	0.01328	-0.02443	-0.00292	-0.01656	-0.05552	-0.02804	0.005069	-0.01809
6	0.819471	0.238339	0.412382	0.508202		0.312462	0.382656	0.609474	0.483917	0.112581	0.208724	-0.06056	0.126846	0.242053	0.292567
12	1.37788	0.89763	1.09436	1.52027		0.791662	0.722157	0.978295	0.875688	0.388664	0.461184	0.155854	0.34682	0.676116	0.97274
24	3.16734	2.65036	2.31345	3.60749		0.791662	1.15249	1.40029	1.41952	1.11643	0.726357	0.677917	0.465499	0.89378	0.621283

## Sheet: Fig_4h
Fig 4h
	vehicle+HDM					DTX+HDM
0	0.231752	-0.40257	-0.22944	0.313368		0.073393	-0.51951	0.289171	-0.29469	0.276809	0.128574	-2.48914	-0.80051	0.039248	-0.09659
6	6.92089	5.10286	5.09468	6.27616		3.18568	3.16558	7.18747	6.90219	2.26234	3.07718	-4.73363	0.603094	2.77949	3.57896
12	16.5956	10.0147	19.8565	15.0793		7.04005	5.19223	7.75076	10.2064	5.24657	8.03667	-3.27425	3.06267	5.15513	7.92666
24	29.5167	38.5025	28.5123	46.5653		7.04005	9.36579	12.0946	15.2004	7.98446	8.74451	0.687215	3.24277	5.29022	6.1423

## Sheet: Fig_4j
Fig 4j
	HDM+vehicle						HDM+CNO
0	0.001727	0.002586	-0.13423	0.001208	-0.01028		-0.08109	0.035021	0.004768	0.01634	-0.01344	-0.00769	-0.00958	0.008242	-0.00546
6	0.355977	0.468315	0.080245	0.466353	0.792345		0.42204	0.71477	0.307637	0.120739	0.281606	0.233348	0.581873	0.199666	0.936188
12	0.913838	1.03386	0.687961	1.0729	1.79235		1.05992	1.21029	0.460448	0.322699	0.455812	0.941951	0.867404	0.288886	0.521527
24	2.4431	3.375	2.76077	2.08479	3.98582		1.46331	1.10524	0.739232	0.655163	0.548244	0.995713	1.1499	0.365241	1.4386

## Sheet: Fig_4k
Fig 4k
	HDM+vehicle						HDM+CNO
0	-8.02144	0.035794	0.317356	0.224184	-0.23792		-1.10115	-0.15324	0.013878	0.393619	0.301039	0.080106	-0.03539	0.181342	0.305981
6	-6.50585	3.29247	5.29635	5.92881	11.3383		4.43194	2.51124	4.36409	2.32435	1.89506	3.37481	4.88999	1.68871	6.01192
12	9.41829	10.557	12.9234	11.6252	21.3383		11.2907	3.13551	6.5396	4.31675	2.96615	7.86889	7.98782	2.9059	7.03672
24	24.5079	30.9486	42.5476	35.4594	51.1816		9.17556	4.95054	8.81552	5.90777	3.95692	9.9168	11.9473	2.84962	21.5387

## Sheet: Fig_4m
Fig 4m
	4th HDM+vehicle					4th saline+CNO												4th Saline+vehicle
0	-0.01647	0.000132	0.002173	0.028486		-0.0034	0.003575	0.009464	-0.0054	0.010013	-0.00259	0.004003	0.015818	-0.00903	0.002011	0.0153		0.013037	0.005618	-6e-05	0.014493	-0.01147	-0.00699	-0.00502
6	0.749063	0.250701	0.167937	0.437674		0.368636	0.176126	0.500156	0.372554	0.193784	0.418474	0.28286	0.285797	0.50761	0.323271	0.2046		0.149146	0.109688	0.104166	0.051556	0.055939	0.112375	0.403793
12	1.21703	1.31426	0.671398	1.29733		0.729575	0.748936	0.948349	1.31384	0.625322	0.844091	1.1448	1.09826	0.60115	0.635389	0.7255		0.426448	0.228916	0.315646	0.224535	0.310285	0.154992	0.340803
24	3.8961	1.75461	2.33014	2.70953		1.17436	1.62726	1.51289	1.90493	1.11821	1.06978	1.96327	1.24531	0.995636	1.82576	1.1678		0.640941	0.512493	0.601315	0.56926	0.760582	0.23963	0.392168

## Sheet: Fig_4n
Fig 4n
	4th HDM+vehicle					4th saline+CNO												4th Saline+vehicle
0	0.105164	0.03427	0.101911	0.165896		0.106801	-0.31401	0.15222	-0.46935	0.192021	-0.104377	0.209131	0.29276	0.614002	-0.46763	-0.5175		0.195431	0.255582	0.041133	0.271576	-0.3992	-0.06479	-0.33443
6	5.03681	7.42493	5.75368	2.78562		4.41149	2.13158	2.7994	4.15657	5.13079	5.15313	4.99456	3.39866	3.22721	4.71558	5.7635		2.22028	1.65086	1.37987	3.84279	0.237956	0.711356	3.91234
12	12.1492	16.133	11.6276	6.78984		6.14183	4.48765	8.04675	7.33807	8.50619	4.85874	8.22217	14.9506	13.677	14.522	21.614		3.47555	2.28756	3.61008	9.52829	0.528713	1.97231	2.6841
24	20.077	46.9888	61.3702	32.9494		25.9861	10.734	10.3663	7.47164	14.1113	13.5133	33.9773	12.133	19.5068	22.7465	16.214		5.42	4.91966	4.54148	14.1537	1.05995	2.70154	3.16925
