# Supplementary material for: Brainstem Dbh+ neurons control allergen-induced airway hyperreactivity
Source: Nature. 2024 Jul 10;631(8021):601–9. doi: 10.1038/s41586-024-07608-5 (PMC11254774; doi:10.1038/s41586-024-07608-5)
Supplement: Supplementary file 12 — Source Data Fig. 5 [file 41586_2024_7608_MOESM12_ESM.xlsx]

## Sheet: Fig_5j
Fig.5j
	HDM+vehicle					HDM+CNO
0	0.028486	-0.01955	-0.00049	-0.01647		-0.02869	0.00015	-0.0183	-0.01109	0.013147
6	0.437674	0.720603	0.480727	0.749063		0.11803	0.229189	0.391913	0.291567	0.144739
12	1.29733	1.11045	0.976984	1.21703		0.267928	0.709914	0.683997	0.860976	0.750149
24	2.70953	2.05237	3.68187	3.8961		0.41549	1.10361	0.963505	1.4955	1.51131

## Sheet: Fig_5k
Fig.5k
	HDM+vehicle					HDM+CNO
0	0.536483	-0.49953	-0.41276	0.101911		0.395518	0.335233	-0.01866	-0.35494	-0.44754
6	6.75567	5.82175	3.10955	5.75368		1.66532	6.21768	4.04873	2.78052	3.06263
12	13.5387	15.4787	4.43826	11.6276		5.20744	6.3969	10.5452	7.99013	4.54096
24	41.278	46.5729	20.6156	61.3702		8.58718	6.41312	11.2929	12.7454	8.11599

## Sheet: Fig_5m
Fig.5m
	HDM+vehicle				HDM+CNO
0	0.001208	-0.01028	-0.0058347		-0.0580354	-0.0184515	-0.0172359	0.00455921
6	0.466353	0.792345	0.0526615		0.217831	-0.0006632	0.0202344	0.0567582
12	1.0729	1.79235	0.256318		0.455868	0.122393	0.129182	0.123235
24	2.08479	3.98582	3.10492		0.57087	0.402739	0.389169	0.282122

## Sheet: Fig_5n
Fig.5n
	HDM+vehicle				HDM+CNO
0	0.224184	-0.23792	0.141012		-0.746137	-0.687913	-0.851447	-0.28317
6	5.92881	11.3383	0.940325		-0.0225863	-0.421058	-0.398277	-0.078769
12	11.6252	21.3383	2.19542		1.0742	0.518792	1.05281	0.581253
24	35.4594	51.1816	44.6813		1.45589	2.3069	2.74465	1.5628

## Sheet: Fig_5q
Fig. 5q
	4th HDM+vehicle					4th Saline+CNO												4th Saline+vehicle
	0.011484	0.032135	0.008247	-0.04302		0.016529	-0.0089	-0.00189	0.004626	0.019109	-0.00284	-0.02086	0.003964	0.036336	0.012788	-0.0303		0.01598	-0.13163	0.005829	0.005766
	0.377164	0.957775	0.481317	0.302708		0.151926	0.250753	0.515992	0.498847	0.335475	0.415265	0.488631	0.242214	0.473368	0.634428	0.3128		0.290435	0.002489	0.099477	0.383202
	1.25842	1.90417	1.10984	1.2483		0.751596	0.58099	1.27716	0.822063	0.656674	0.23444	1.32747	0.717222	1.08866	1.766	0.6716		0.592521	0.274348	0.229279	0.60707
	1.89545	2.94124	2.23224	1.9423		1.35317	1.36061	1.10877	1.5114	1.3553	0.903844	1.68944	1.06785	1.11056	1.83814	1.3601		0.62853	0.495613	0.436231	0.736076

## Sheet: Fig_5r
Fig. 5r
	4th HDM+vehicle					4th Saline+CNO												4th Saline+vehicle
	0.098756	0.287251	0.843104	0.29327		0.353724	-0.01866	-0.02921	-0.35494	-0.5986	-0.10404	0.00617	0.070264	-0.46871	0.724249	0.3902		-0.01502	0.46721	0.863725	0.123252
	2.80193	9.10881	7.90505	11.5495		4.20516	4.04873	3.48873	2.78052	5.25257	2.2509	4.27969	3.76342	2.04274	4.22095	5.2313		2.26413	1.27409	2.29486	1.92104
	7.34789	17.7586	14.0537	35.0268		5.55709	10.5452	3.48873	7.99013	15.4502	8.03004	14.0476	5.2771	5.05251	9.08468	8.5097		4.51931	2.25462	3.59385	3.88652
	28.4828	29.5975	27.5345	74.7252		12.315	11.2929	11.4161	12.7454	17.4441	16.0641	14.0476	15.2806	10.9216	9.08468	16.033		5.46349	3.65741	4.69508	3.95106
