# Supplementary material for: Brainstem Dbh+ neurons control allergen-induced airway hyperreactivity
Source: Nature. 2024 Jul 10;631(8021):601–9. doi: 10.1038/s41586-024-07608-5 (PMC11254774; doi:10.1038/s41586-024-07608-5)
Supplement: Supplementary file 13 — Source Data Fig. 6 [file 41586_2024_7608_MOESM13_ESM.xlsx]

## Sheet: Fig_6j
Fig.6j
	HDM+vehicle							HDM+Prazosin								HDM+Terazosin
0	-0.01	-0.00567	0.0127475	-0.03109	-0.01505			-0.01487	0	-0.07261	-0.00021	-0.00128	0.018918	-0.00521		-0.00349645	-0.0180341	-0.0090491	-0.0397182	-0.00152	-0.14023
6	0.783448	0.372484	0.457751	0.412382	0.508202			0.092664	0.405646	0.218198	0.292622	0.08746	0.159898	0.316258		0.206217	0.175357	0.182875	0.195125	0.083286	0.462469
12	2.40528	1.86111	0.738596	1.09436	1.52027			0.319924	0.005843	0.560752	0.824393	0.260928	0.504369	0.95339		0.511111	1.06899	0.694265	0.753723	0.251547	1.34631
24	2.00165	2.06146	5.7553	2.31345	3.60749			0.743038	0.360957	0.948647	0.926003	0.536151	0.584797	1.08099		0.787509	0.96573	1.02556	0.656432	0.513032	1.01269

## Sheet: Fig_6k
Fig.6k
	HDM+vehicle							HDM+Prazosin								HDM+Terazosin
0	0.055298	0.536869	-0.29199	0.10131	0.216397			0.071667	0	-0.73733	0.086844	0.037789	0.227998	0.346467		-0.0357007	-0.274558	0.170778	0.437125	-0.09914	0.155355
6	2.00202	1.62935	8.48185	4.44887	6.05278			0.938021	1.02144	2.40682	3.6066	1.06893	2.03713	3.9004		1.55641	1.88713	2.15121	2.18281	0.991461	6.52137
12	10.2842	6.46197	25.7414	17.3753	21.5568			2.395	2.54302	7.17757	7.93502	2.68294	4.69456	10.8622		5.28555	9.54865	8.92725	7.21891	1.66642	11.8225
24	24.4736	9.82898	44.7557	44.648	58.1159			4.18911	8.31909	15.2801	9.04251	5.30035	4.24141	12.2082		7.8653	13.0336	11.5323	6.50256	7.93151	11.6477

## Sheet: Fig_6m
Fig.6m
	CNO+vehicle				CNO+Prazosin				CNO+Terazosin
0	0.023135	-0.00018	0.0620004		0.006566	-0.00625	-0.01792		-0.0070829	-0.0019667	-0.02234
6	0.681126	0.582629	0.278403		0.20367	0.336361	0.23389		0.0459879	0.0798102	0.30448
12	1.53306	0.936477	0.902992		0.338701	0.701415	0.373852		0.265023	0.262872	0.613968
24	1.83666	1.78224	1.23141		0.496902	1.23362	0.453343		0.386803	0.275601	0.636976

## Sheet: Fig_6n
Fig.6n
	CNO+vehicle				CNO+Prazosin				CNO+Terazosin
0	0.023399	-0.05108	0.713635		-0.12279	-0.07122	-0.21495		0.084735	-0.176452	-0.350303
6	3.58207	3.94809	5.80167		1.57431	4.15099	2.40012		3.15558	0.503582	0.544869
12	13.2144	17.0097	20.6148		2.57547	7.23158	3.14979		3.98579	2.33498	1.77795
24	21.3555	21.8919	37.7662		3.86247	9.90794	3.69962		3.19526	3.83527	1.96829
