# Supplementary material for: Brainstem Dbh+ neurons control allergen-induced airway hyperreactivity
Source: Nature. 2024 Jul 10;631(8021):601–9. doi: 10.1038/s41586-024-07608-5 (PMC11254774; doi:10.1038/s41586-024-07608-5)
Supplement: Supplementary file 14 — Source Data Extended Data Fig. 1 [file 41586_2024_7608_MOESM14_ESM.xlsx]

## Sheet: EX_Fig_1b
EX Fig.1b
1stSaline	1stHDM	2ndSaline	2ndHDM	3rdSaline	3rdHDM	4th Saline	4thHDM
2.08	7.15	1.05	4.54	0.8	5.86	0.39	3.92
1.48	2.53	0.8	4.06	0.77	10.5	0.48	2.25
1.68	7.48	0.85	6.07	0.59	14	1.13	4.14
1.27	4.93	0.5	9.75	0.7	7.71		4.68
2.09	4.78	1.09	7.29	0.65	6.01
1.02	4	0.55	6.13	0.45	6.46

## Sheet: EX_Fig_1c
EX Fig.1c
1stSaline	1stHDM	2ndSaline	2ndHDM	3rdSaline	3rdHDM	4th Saline	4thHDM
0.63	1.2	1.13	11.3	0.11	29.9	0.96	10
0.16	1.72	0.27	23.1	0.18	17.4	1.86	20.3
0.53	1.78	0.25	13.7	0.23	20.2	2.02	16.15
0.22	1.01	0.15	10.7	0.14	22.1		18.4
0.11	0.52	0.25	7.89	0.71	21.9
0.26	0.95	0.091	18.3	0.079	20.7

## Sheet: EX_Fig_1d
EX Fig.1d
1stSaline	1stHDM	2ndSaline	2ndHDM	3rdSaline	3rdHDM	4th Saline	4thHDM
0.26	0.54	0.24	0.99	0.13	2.41	0.26	3.39
0.57	0.41	0.29	1.76	0.25	1.4	0.45	4.97
0.26	0.43	0.37	1.26	0.36	1.87	0.58	3.76
0.14	0.51	0.2	2.06	0.21	2.53		3.5
0.19	0.35	0.39	1.58	0.27	3.56
0.14	0.37	0.3	2.93	0.17	2.98

## Sheet: EX_Fig_1y
EX Fig.1y
Saline	HDM
186	506
179	430
287	501
259	519
187	331
	330
	556
	461
	300
	392
	350
