# Supplementary material for: Brainstem Dbh+ neurons control allergen-induced airway hyperreactivity
Source: Nature. 2024 Jul 10;631(8021):601–9. doi: 10.1038/s41586-024-07608-5 (PMC11254774; doi:10.1038/s41586-024-07608-5)
Supplement: Supplementary file 15 — Source Data Extended Data Fig. 2 [file 41586_2024_7608_MOESM15_ESM.xlsx]

## Sheet: EX_Fig_2d
EX Fig.2d
Fos+(AP)	Fos+(DMV)	Fos+(12N)
0	0.0345	0.1034
0.037037	0.0118	0
0.0545455	0	0
0.0769231	0	0
0.0551724	0.0169	0
0.0636042	0	0
	0.02	0

## Sheet: EX_Fig_2g
EX Fig.2g
1stSaline	1stHDM
4	32
21	4
14	29
18	13
16	5
12	10

## Sheet: EX_Fig_2j
EX Fig.2j
2ndSaline	2ndHDM
13	23
39	34
6	9
15	28
8	32
22	12

## Sheet: EX_Fig_2m
EX Fig.2m
3rdSaline	3rdHDM
17	10
15	15
19	27
13	22
14	32
22	27

## Sheet: EX_Fig_2o
EX Fig.2o
1st Saline	1st HDM
547	538
358	428
414	346

## Sheet: EX_Fig_2q
EX Fig.2q
Saline	HDM
384	376
216	406
145	313
343	631
136	455
107	282
134	309
103	172
228	338
193	347
101	242
