# Supplementary material for: Brainstem Dbh+ neurons control allergen-induced airway hyperreactivity
Source: Nature. 2024 Jul 10;631(8021):601–9. doi: 10.1038/s41586-024-07608-5 (PMC11254774; doi:10.1038/s41586-024-07608-5)
Supplement: Supplementary file 16 — Source Data Extended Data Fig. 3 [file 41586_2024_7608_MOESM16_ESM.xlsx]

## Sheet: EX_Fig_3c
EX Fig.3c
Saline	HDM
37	41
19	75
29	71
18	46
24	56
15	64
17	45
13	57
	60
	39
	49

## Sheet: EX_Fig_3d
Ex Fig.3d
Saline										HDM
1st 4-OH	5	8	7	6	22					12	8	6	7	14	23	16	24	28	12
2nd 4-OH	16	14	11	5	30	13				32	20	19	9	28	20
3rd 4-OH	11	23	6	7	27	18				14	33	24	16	35	17
4th 4-OH	37	19	29	18	24	15	17	13		41	75	71	46	56	64	45	57	60	39	49

## Sheet: EX_Fig_3g
Ex Fig.3g
2nd-4th 4-OH and 5th FOS
0.735043
0.856
0.673077
0.703704
0.631579
0.684564
0.652778
0.716981
0.576271

## Sheet: EX_Fig_3j
EX Fig.3j
Saline	HDM
5	53
3	16
0	14
0	12
1	13

## Sheet: EX_Fig_3n
EX Fig.3n
	Saline+4-OHT+DTX					HDM+4-OHT+DTX
0	-0.00336089	0.19339	0.0127542	-0.00564455		0.00880202	0.0020287	-0.0527213	-0.0171168
6	0.28975	0.615486	0.463955	0.764826		0.186708	0.374512	0.36523	0.273179
12	1.06262	1.93674	2.27516	1.74343		0.384566	0.661034	1.11293	0.454124
24	1.46219	3.22781	3.76987	6.45299		0.419532	1.055	1.54427	1.01742

## Sheet: EX_Fig_3o
EX Fig.3o
	Saline+4-OHT+DTX					HDM+4-OHT+DTX
0	0.0201693	0.0381878	0.0842583	0.517035		-0.0423299	-0.00658746	-0.482827	-0.313531
6	3.85024	6.92969	7.37431	9.03905		1.21549	4.01728	4.99127	3.27566
12	5.87962	31.8736	26.3329	25.0401		3.38549	5.67412	13.5282	3.47563
24	29.7319	46.9057	31.8237	101.119		2.77925	6.2146	11.5113	17.0174

## Sheet: EX_Fig_3r
EX Fig.3r
vehicle	DTX
0.937	0.75
1.28	0.663
0.784	1.08

## Sheet: EX_Fig_3s
EX Fig.3s
vehicle	DTX
1.92	3.09
1.25	1.07
4.14	1.85
1.68	1.48
	3.83
	3.42
	1.95

## Sheet: EX_Fig_3t
EX Fig.3t
vehicle	DTX
10	2.54
20.3	13.2
6.15	13.6
8.4	8.97
	14.9
	17.6
	6.7

## Sheet: EX_Fig_3u
EX Fig.3u
vehicle	DTX
3.39	3.72
4.97	2.04
3.76	1.75
3.5	2.35
	1.93
	6.1
	6

[truncated: 3 more sheets: EX_Fig_3v, EX_Fig_3w, EX_Fig_3x]
