# Supplementary material for: Brainstem Dbh+ neurons control allergen-induced airway hyperreactivity
Source: Nature. 2024 Jul 10;631(8021):601–9. doi: 10.1038/s41586-024-07608-5 (PMC11254774; doi:10.1038/s41586-024-07608-5)
Supplement: Supplementary file 17 — Source Data Extended Data Fig. 4 [file 41586_2024_7608_MOESM17_ESM.xlsx]

## Sheet: EX_Fig_4e
EX Fig.4e
Cluster	Naïve_rep1	Naïve_rep2	Naïve_rep3	Naïve_rep4
1	0.16481	0.172919	0.127181	0.1298
2	0.134982	0.125198	0.106769	0.147638
3	0.154238	0.175507	0.0931612	0.0976894
4	0.0970361	0.0917062	0.0881019	0.0898743
5	0.0490844	0.0367975	0.0514655	0.0594631
6	0.0266188	0.0275981	0.076762	0.0579341
7	0.0228431	0.026017	0.064201	0.0647299
8	0.0271852	0.0297542	0.0671668	0.0533469
9	0.0377572	0.0409659	0.0362875	0.0411145
10	0.0500283	0.0518902	0.0315771	0.0292219
11	0.0470077	0.0550525	0.0177948	0.0115528
12	0.0419105	0.033204	0.0315771	0.0392457
13	0.0302058	0.0291792	0.061933	0.0339789
14	0.0117047	0.0125054	0.0474529	0.0567448
15	0.0279403	0.0277418	0.0261689	0.0348284
16	0.0445535	0.0386661	0.0169225	0.0095141
17	0.0213328	0.0179675	0.0457083	0.0321101
18	0.0107608	0.00733075	0.00976971	0.011213
