# Supplementary material for: Brainstem Dbh+ neurons control allergen-induced airway hyperreactivity
Source: Nature. 2024 Jul 10;631(8021):601–9. doi: 10.1038/s41586-024-07608-5 (PMC11254774; doi:10.1038/s41586-024-07608-5)
Supplement: Supplementary file 18 — Source Data Extended Data Fig. 5 [file 41586_2024_7608_MOESM18_ESM.xlsx]

## Sheet: EX_Fig_5d
EX Fig.5d
Saline	HDM
40	112
24	126
92	94
32	175
25	120
	111
	113
	76
	92
	154
