# Supplementary material for: Brainstem Dbh+ neurons control allergen-induced airway hyperreactivity
Source: Nature. 2024 Jul 10;631(8021):601–9. doi: 10.1038/s41586-024-07608-5 (PMC11254774; doi:10.1038/s41586-024-07608-5)
Supplement: Supplementary file 19 — Source Data Extended Data Fig. 6 [file 41586_2024_7608_MOESM19_ESM.xlsx]

## Sheet: EX_Fig_6c
EX Fig.6c
blank-SAP	DBH-SAP
49	29
52	35
35	15
44	26

## Sheet: EX_Fig_6e
EX Fig.6e
	blank-SAP+Saline				DBH-SAP+Saline
0	-0.00145	-0.00781	-0.00682		0.163544	0.048123	0.320398	-0.00105
6	0.416605	0.302433	0.31237		0.764544	0.377868	0.211735	0.244474
12	0.586626	0.393753	0.620902		1.29549	0.537854	0.6731	0.325557
24	0.716448	0.738058	1.00553		1.43318	0.751882	0.664405	0.417522

## Sheet: EX_fig_6f
EX Fig.6f
	blank-SAP+Saline				DBH-SAP+Saline
0	-0.07643	-0.37897	-0.53523		3.32427	-0.07679	0.133792	0.019048
6	3.97061	3.06702	2.31853		10.2137	3.44049	1.58836	2.03988
12	6.72257	4.8277	5.70149		20.2732	5.30301	5.85697	2.16653
24	7.96564	9.24905	8.77811		23.9032	7.78905	11.4662	3.22644

## Sheet: EX_Fig_6h
EX Fig.6h
blank-SAP	DBH-SAP
0.755	1.24
1.27	1.44
0.974	1.03

## Sheet: EX_Fig_6i
EX Fig.6i
blank-SAP	DBH-SAP
0.879	0.5
0.888	0.998
1.23	1.36

## Sheet: EX_Fig_6j
EX Fig.6j
blank-SAP	DBH-SAP
0.71	0.873
1.39	1.56
0.899	1.2

## Sheet: EX_Fig_6k
EX Fig.6k
blank-SAP	DBH-SAP
0.776	0.267
1.83	2.34
0.391	2.27

## Sheet: EX_Fig_6m
EX Fig.6m
					AVE
overlap/Dbh		1	1	0.884615	0.961538		0.0384615
overlap/Tom		1	0.875	1	0.958333		0.0416667

## Sheet: EX_Fig_6p
EX Fig.6p
vehicle	DTX
1.24	1.565
1.2	0.961
0.556	0.66

## Sheet: EX_Fig_6q
EX Fig.6q
vehicle	DTX
0.931	0.667
1.95	0.999
0.119	0.495

[truncated: 10 more sheets: EX_Fig_6r, EX_Fig_6s, EX_Fig_6w, EX_Fig_6x, EX_Fig_6y, EX_Fig_6z, EX_Fig_6a1, EX_Fig_6b1, EX_Fig_6e1, EX_Fig_6f1]
