# Supplementary material for: Brainstem Dbh+ neurons control allergen-induced airway hyperreactivity
Source: Nature. 2024 Jul 10;631(8021):601–9. doi: 10.1038/s41586-024-07608-5 (PMC11254774; doi:10.1038/s41586-024-07608-5)
Supplement: Supplementary file 20 — Source Data Extended Data Fig. 7 [file 41586_2024_7608_MOESM20_ESM.xlsx]

## Sheet: EX_Fig_7c
EX Fig.7c
Dbh+Fos+	Th+Fos+	Tacr1+Fos+
0.298469	0.1502	0.2588
0.310627	0.1944	0.1567
0.298768	0.0587	0.1837
0.276	0.0893	0.1389
0.265132	0.1953
0.393455
0.367063
0.439394
0.2727
0.4444

## Sheet: EX_Fig_7f
EX Fig.7f
vehicle+HDM					DTX+HDM
0	0.004984	0.002856	-0.01117		0.038444	-0.10748	0.194448	1.45145
6	0.667412	0.538224	0.562905		1.13857	0.515196	0.934592	0.2484
12	1.64692	2.15351	1.38601		2.16975	2.2944	1.33428	1.5187
24	3.00395	2.15351	3.08878		3.48844	3.29104	1.89851	3.30438

## Sheet: EX_Fig_7g
EX Fig.7g
vehicle+HDM					DTX+HDM
0	0.611632	1.39732	-0.30602		0.224544	0.055524	9.83969	11.5879
6	7.59479	12.1243	8.2889		12.1921	3.8796	12.4212	9.69755
12	14.2326	24.9782	17.0753		27.782	14.5318	15.5094	17.0878
24	28.4985	31.0277	55.878		51.3589	16.4304	23.353	31.1978

## Sheet: EX_Fig_7j
EX Fig.7j
	blank-SAP+HDM					SSA-SAP+HDM
0	0.032	-0.02002	-0.0978	-0.00871		-0.02826	0.005462	0.119589	0.006663	0.148789	0
6	0.765295	0.748703	0.454817	0.636277		0.278367	0.410481	0.4322	0.597486	0.390183	0.729672
12	1.09581	2.86831	1.36877	2.34339		0.874437	0.666469	0.882305	0.766807	1.27314	1.15227
24	4.91292	5.23893	6.91837	2.53275		2.19869	1.22469	1.95156	2.55063	1.27314	4.57199

## Sheet: EX_Fig_7k
EX Fig.7k
	blank-SAP+HDM					SSA-SAP+HDM
0	-1.41508	2.06955	0.044793	0.470166		0.008715	-0.55085	0.995443	0	-0.06792	-0.67716
6	11.8987	8.82567	9.15415	8.55986		3.43112	4.2358	3.87827	1.3064	4.20887	8.26412
12	42.749	25.7345	24.2474	13.419		14.0385	8.94417	11.9135	30.135	8.48551	7.26205
24	114.019	106.399	51.3516	92.8909		29.8364	33.8323	13.2139	103.618	26.5234	21.8027
