# Supplementary material for: Brainstem Dbh+ neurons control allergen-induced airway hyperreactivity
Source: Nature. 2024 Jul 10;631(8021):601–9. doi: 10.1038/s41586-024-07608-5 (PMC11254774; doi:10.1038/s41586-024-07608-5)
Supplement: Supplementary file 21 — Source Data Extended Data Fig. 8 [file 41586_2024_7608_MOESM21_ESM.xlsx]

## Sheet: EX_Fig_8c
EX Fig.8c
	4th HDM+vehicle				4th Saline+CNO*4					4th Saline+vehicle
0	-0.131255	-0.0442663	-0.0138244		0.014377	-0.0041681	-0.0199882	0.015294		-0.0018397	0.00340882	0.00621667
6	0.170094	0.532055	0.361238		0.0292112	0.166123	0.077577	0.204566		0.0694465	0.0752955	0.242234
12	1.53967	2.23462	0.888176		0.333934	0.558208	0.565311	0.725503		0.15558	0.335895	0.294497
24	2.89246	2.91212	2.25337		1.12659	1.03368	1.137	1.1678		0.236098	0.548041	0.433197

## Sheet: EX_Fig_8d
EX Fig.8d
	4th HDM+vehicle				4th Saline+CNO*4					4th Saline+vehicle
0	1.32864	0.177183	0.249065		0.353724	-0.252518	-0.10267	-0.5986		0.214639	0.163384	0.0731218
6	3.67135	8.12915	5.66971		4.20516	6.1095	5.09657	5.25257		0.753478	0.848868	1.88798
12	13.3247	25.4745	9.00597		5.55709	17.7071	11.1721	15.4502		1.71085	2.53124	1.85526
24	21.4957	31.0523	24.003		12.315	20.6866	13.1137	17.4441		2.49688	5.1836	3.79078

## Sheet: EX_Fig_8f
EX Fig.8f
	4th HDM+vehicle				4th Saline+CNO*4					4th Saline+vehicle
0	-0.01028	0.024917	-0.01117		0.014377	0.00277694	-0.0052065	-0.03032		0.00844508	0.015693	-0.0088234
6	0.19345	0.320124	0.562905		0.0292112	0.1032	0.115315	0.312776		0.114665	0.553271	0.0614224
12	0.792345	0.89742	1.38601		0.333934	0.177732	0.63126	0.67159		0.207275	0.667485	0.0951779
24	1.98582	2.41464	3.08878		1.65887	1.28357	1.23102	1.36008		0.41231	1.41421	0.242731

## Sheet: EX_Fig_8g
EX Fig.8g
	4th HDM+vehicle				4th Saline+CNO*4					4th Saline+vehicle
0	-0.23792	-0.51754	-1.14671		-0.901558	0.468756	0.187544	0.265667		0.488032	0.430502	0.166355
6	11.3383	5.76352	4.5983		6.40082	1.65134	1.23843	6.36192		1.69816	0.591043	1.71852
12	11.3383	21.6145	14.7701		13.0767	3.7666	7.33355	4.15908		2.56481	1.92895	3.43502
24	31.1816	46.2136	43.1113		20.9412	17.8964	18.4822	11.0203		4.04657	5.12717	4.28355

## Sheet: EX_Fig_8i
EX Fig.8i
4th HDM+vehicle					4th Saline+CNO				4th Saline+Vehicle
0	-0.01532	-0.00424	-0.00871		-0.0107309	0.0159713	0.0262735		0.0030887	0.00719	-0.00478
6	0.649583	0.266557	0.636277		0.0540543	0.106122	0.0992656		0.139718	0.193349	0.0245576
12	1.93324	1.15663	2.34339		0.17059	0.219959	0.172526		0.228899	0.505809	0.02316
24	1.93535	2.46918	2.53275		0.243028	0.281667	0.245076		0.570051	0.497781	0.131504

## Sheet: EX_Fig_8j
EX Fig.8j
4th HDM+vehicle					4th Saline+CNO				4th Saline+Vehicle
0	0.165896	0.238503	0.503355		-0.155278	-0.240708	0.144806		0.462026	0.087509	0.048089
6	2.78562	3.27636	4.26831		0.552376	0.902402	0.961383		1.38784	2.38171	3.17106
12	6.78984	12.524	9.23594		1.27353	1.63504	1.7713		2.03002	2.70163	4.85659
24	32.9494	26.092	33.8626		1.67135	2.29285	2.62817		2.97364	6.81791	5.97139

## Sheet: EX_Fig_8l
EX Fig.8l
	4th Saline+vehicle				4th Saline+CNO
0	-0.00145	0.048123	0.017791		-0.07794	0.01155	-0.01319	-0.00781	-0.01721
6	0.416605	0.377868	0.389042		0.158425	0.497112	0.395169	0.302433	0.301154
12	0.586626	0.537854	0.696393		0.801174	1.14953	0.486792	0.393753	0.371312
24	0.716448	0.751882	1.19252		1.18231	1.50767	0.450664	0.738058	0.359032

## Sheet: EX_Fig_8m
EX Fig.8m
	4th Saline+vehicle				4th Saline+CNO
0	-0.07643	-0.07679	0.804498		0.711254	0.868379	-0.37897	-0.20096	-0.22201
6	3.97061	3.44049	4.08044		3.39208	8.37483	3.06702	4.40806	2.57773
12	6.72257	5.30301	8.59862		9.77917	11.9679	4.8277	3.30057	2.69448
24	7.96564	7.78905	19.6304		21.7566	13.1926	9.24905	3.1098	2.25779

## Sheet: EX_Fig_8p
EX Fig.8p
4th Saline+vehicle	4thHDM+Vehicle	4thSaline+CNO
1.06	3.08	1.55
1	2.37	1.28
0.942	2.2	0.526

## Sheet: EX_Fig_8q
EX Fig.8q
4th Saline+vehicle	4thHDM+Vehicle	4thSaline+CNO
0.55	4.34	0.49
0.36	2.33	0.25
0.82	4.34	0.27
2.48	2.26	0.53
		1.09
		2.13

[truncated: 11 more sheets: EX_Fig_8r, EX_Fig_8s, EX_Fig_8t, EX_Fig_8u, EX_Fig_8v, EX_Fig_8w, EX_Fig_8x, EX_Fig_8y, EX_Fig_8z, EX_Fig_8a1, EX_Fig_8b1]
