# Supplementary material for: Brainstem Dbh+ neurons control allergen-induced airway hyperreactivity
Source: Nature. 2024 Jul 10;631(8021):601–9. doi: 10.1038/s41586-024-07608-5 (PMC11254774; doi:10.1038/s41586-024-07608-5)
Supplement: Supplementary file 22 — Source Data Extended Data Fig. 9 [file 41586_2024_7608_MOESM22_ESM.xlsx]

## Sheet: EX_Fig_9n
EX Fig.9n
	4th HDM+vehicle				4th Saline+CNO*4					4th Saline+vehicle
0	0.028486	-0.0948494	-0.01178		0.00352144	0.00369982	-0.0052065	-0.0103073		-0.0109061	0.00016851	-0.012469
6	0.437674	0.0760765	0.345215		0.204783	0.228205	0.115315	0.0156306		0.0480894	0.222143	0.38837
12	1.29733	1.35777	1.16822		0.331577	0.46736	0.63126	0.126817		0.19521	0.422187	0.4
24	2.70953	3.31169	3.85031		1.26852	1.3485	1.23102	1.28656		0.499594	0.638478	0.660544

## Sheet: EX_Fig_9o
EX Fig.9o
	4th HDM+vehicle				4th Saline+CNO*4					4th Saline+vehicle
0	0.637155	-0.13571	-0.06458		0.205322	0.071834	0.187544	-0.10267		-0.241731	0.163384	0.0731218
6	6.59028	2.72409	5.61791		1.85744	1.63646	1.23843	5.09657		0.602999	0.848868	1.88798
12	22.0448	5.242	7.86646		2.12247	9.38494	7.33355	11.1721		3.01227	2.53124	1.85526
24	33.8998	29.036	35.6316		18.8633	32.3963	18.4822	13.1137		3.3395	5.1836	3.79078

## Sheet: EX_Fig_9q
EX Fig.9q
	4th Saline+vehicle				4th Saline+CNO
0	-0.002	0.001246	0.000714		0.000637	-0.00655	0.005043	-0.02992	0.016841	0.004857
6	0.248464	0.166853	0.134556		0.163197	0.341713	0.225071	0.255973	0.442668	0.386835
12	0.529581	0.41173	0.538377		0.524166	0.932598	0.606122	0.202796	0.705025	0.560722
24	1.333	0.750987	0.717243		1.17502	1.83001	1.11901	0.243401	0.762207	0.690634

## Sheet: EX_Fig_9r
EX Fig.9r
	4th Saline+vehicle				4th Saline+CNO
0	0.184357	0.152908	0.34933		0.173658	0.099098	0.207343	8.87e-05	0.149062	-0.02234
6	4.77567	1.8987	3.03107		1.41409	2.13373	1.7466	2.59327	4.08043	2.78714
12	8.38424	4.30816	6.24455		3.74536	8.83486	4.99196	2.29729	5.35619	2.9899
24	19.8911	7.12461	7.75692		11.0907	26.3573	13.0489	2.42604	4.13375	2.97647
