# Supplementary material for: Brainstem Dbh+ neurons control allergen-induced airway hyperreactivity
Source: Nature. 2024 Jul 10;631(8021):601–9. doi: 10.1038/s41586-024-07608-5 (PMC11254774; doi:10.1038/s41586-024-07608-5)
Supplement: Supplementary file 23 — Source Data Extended Data Fig. 10 [file 41586_2024_7608_MOESM23_ESM.xlsx]

## Sheet: EX_Fig_10c
EX Fig.10c
	HDM+vehicle				HDM+CNO
0	-0.041401	-0.01271	-0.077027	0.015994	-0.00534	-0.038233	-0.047402	-0.01302
6	0.157701	0.505011	0.423243	0.250518	0.257408	0.296702	0.317737	0.209817
12	0.986609	0.941902	2.13902	1.14371	1.09648	0.994148	1.62349	1.35559
24	1.58604	1.67116	4.88949	1.84283	1.70707	1.66541	2.81531	2.29218

## Sheet: EX_Fig_10d
EX Fig.10d
	HDM+vehicle				HDM+CNO
0	0.074465	-0.137098	-0.066833	1.19236	-0.793779	-1.45515	1.29599	0.177183
6	5.03414	18.2335	8.52408	7.58931	3.47158	2.21515	15.6504	8.12915
12	12.2572	16.4879	17.211	19.6647	10.4103	11.0751	20.983	25.4745
24	31.5477	27.0684	21.3162	29.1882	23.617	23.051	29.8292	31.0523

## Sheet: EX_Fig_10g
EX Fig.10g
	4th HDM+vehicle				4th Saline+vehicle				4th Saline+CNO
0	-0.01117	0.002419	-0.020156		-0.011763	-0.015844	-0.020655		-0.016255	-0.015842	0.001933	-0.062401
6	0.562905	0.210207	0.431746		0.018821	0.03162	0.105632		0.162789	0.112778	0.095608	0.024465
12	1.38601	0.910241	1.84777		0.192018	0.295066	0.337308		0.67516	0.254991	0.236962	0.439403
24	3.08878	1.70268	3.23942		0.500029	0.675781	0.348612		0.885512	0.413337	0.479339	0.995037

## Sheet: EX_Fig_10h
EX Fig.10h
	4th HDM+vehicle				4th Saline+vehicle				4th Saline+CNO
0	1.39732	-0.060802	0.125768		0.854645	-0.26676	-0.128358		-0.000829	-0.226304	-0.154642	-0.674581
6	12.1243	3.50801	8.22715		0.946451	0.624044	1.36997		1.12644	1.07355	0.605489	0.147286
12	24.9782	9.90915	22.8704		2.44211	2.84131	2.4886		6.46272	2.36015	1.80833	2.81277
24	31.0277	14.9881	32.1482		4.19228	5.00929	2.68494		6.51537	2.80116	3.34685	3.58858

## Sheet: EX_Fig_10k
EX Fig.10k
	HDM+vehicle				HDM+CNO
0	0.018305	0.016529	0.013147		0.011417	-0.03577	-0.02432	0.013725	-0.0109	-0.01647
6	1.31307	0.151926	0.144739		0.470827	0.297565	0.781432	0.51248	0.291567	0.749063
12	1.77111	0.751596	0.750149		1.62899	1.24665	1.03138	0.830791	0.860976	1.21703
24	3.70511	1.35317	1.51131		2.47059	1.90882	1.96178	1.61123	1.4955	3.8961

## Sheet: EX_Fig_10l
EX Fig.10l
	HDM+vehicle				HDM+CNO
0	0.536483	0.101911	0.165896		0.186323	-3.26644	-0.30602	0.094284	-0.49953	0.29327
6	6.75567	5.75368	2.78562		4.80731	9.4835	8.2889	5.21854	5.82175	11.5495
12	13.5387	11.6276	6.78984		16.9563	17.3791	17.0753	7.37904	15.4787	35.0268
24	41.278	61.3702	32.9494		33.5228	22.5901	55.878	11.2636	26.5729	74.7252

## Sheet: EX_Fig_10n
EX Fig.10n
	4th HDM+vehicle					4th Saline+CNO					4th Saline+vehicle
0	0.009903	-0.00153	0.004724	-0.01324		-0.01538	0.053186	-0.00284	-0.01393		-0.01257	0.052334	-0.01536	-0.00699
6	0.334619	0.290745	0.497106	0.258173		0.332157	0.344847	0.415265	0.27041		0.055943	0.13176	0.148828	0.112375
12	1.10441	1.80038	1.14747	0.854005		0.603078	0.45487	0.23444	0.885681		0.292009	0.572926	0.256586	0.154992
24	3.75885	1.85746	1.73895	1.46619		0.813356	0.515585	0.903844	0.629962		0.586895	0.802733	0.355352	0.23963

## Sheet: EX_Fig_10o
EX Fig.10o
	4th HDM+vehicle					4th Saline+CNO					4th Saline+vehicle
0	-0.01866	-0.35494	0.536483	0.573758		0.353724	0.123252	-0.02921	0.048089		0.830968	0.373471	0.0732501	0.133247
6	4.04873	2.78052	6.75567	4.89569		4.20516	1.92104	3.48873	3.17106		2.72838	1.03869	2.84161	4.07326
12	10.5452	7.99013	13.5387	16.5702		5.55709	3.88652	2.59472	4.85659		5.60563	2.77006	4.01421	4.18938
24	11.2929	12.7454	41.278	56.1846		6.31504	3.95106	11.4161	5.97139		5.83646	4.31237	4.81761	5.55197

## Sheet: EX_Fig_10q
EX Fig.10q
	PMID: 35650438	PMID: 35705034	Su et al.
1	0.413793	0.559441	0.739362
2	0.315271	0.041958	0.0904255
3	0.157635	0.0979021	0.0478723
4	0.0591133	0.216783	0.037234
5	0.0541872	0.0839161	0.0851064
